# Supplementary material for: Development of cassava core collections based on morphological and agronomic traits and SNPS markers
Source: Front Plant Sci. 2023 Sep 6;14:1250205. doi: 10.3389/fpls.2023.1250205 (PMC10511765; doi:10.3389/fpls.2023.1250205)
Supplement: Supplementary file 1 [file DataSheet_1.zip]

Archive with 7 entries (7 files):
- Image 1 (38).TIF
- Table 1 - 2023-08-21T101640.016.XLSX
- Table 2 (75).docx
- Table 3 (41).DOCX
- Table 4 (24).DOCX
- Table 5 (12).DOCX
- Table 6 (6).DOCX
