# Supplementary material for: Development of cassava core collections based on morphological and agronomic traits and SNPS markers
Source: Front Plant Sci. 2023 Sep 6;14:1250205. doi: 10.3389/fpls.2023.1250205 (PMC10511765; doi:10.3389/fpls.2023.1250205)
Supplement: Supplementary file 1 [file DataSheet_1.zip › Table 1 - 2023-08-21T101640.016.XLSX]

## Sheet: Sheet1
Table S1. Passport information of the analyzed accessions used to develop the cassava core collections, along with the selection based on the type of core collection.
Acessos	Entry date	Forma Obtenção	Country	State	City	Core collection
						GenAN	GenEN	PhenAN	PhenEN	GpmAN	GpmEN	Consolidated
Aipim Brasilia	2012	Landrace	Brazil	Bahia	Cruz das Almas				x		x	x
BGM-0004	1962	Landrace	Brazil	Bahia	Cruz das Almas	x				x		x
BGM-0010	1965	Improved	Brazil	Bahia	Cruz das Almas			x	x		x	x
BGM-0016	1965	Improved	Brazil	Bahia	Cruz das Almas		x				x	x
BGM-0020	1967	Exchange	Brazil	São Paulo	Campinas		x				x	x
BGM-0031	1973	Landrace	Brazil	-	-				x		x	x
BGM-0042	1971	Landrace	Brazil	Bahia	Monera				x		x	x
BGM-0050	1966	Landrace	Brazil	Bahia	Cruz das Almas				x		x	x
BGM-0053	1987	Landrace	Brazil	Bahia	Cruz das Almas				x		x	x
BGM-0054	1972	Landrace	Brazil	Pará	Bragança				x		x	x
BGM-0058	1972	Landrace	Brazil	-	-	x			x			x
BGM-0060	1972	Landrace	Brazil	-	-	x			x		x	x
BGM-0083	1969	Landrace	Brazil	Bahia	Santa Terezinha	x				x		x
BGM-0089	1973	Landrace	Brazil	-	-				x		x	x
BGM-0094	1972	Landrace	Brazil	Bahia	Cruz das Almas				x		x	x
BGM-0115	1969	Landrace	Brazil	Bahia	Muritiba					x	x	x
BGM-0115-TB	2012	-	Brazil	Bahia	Cruz das Almas	x			x			x
BGM-0160	1972	Improved	Brazil	Bahia	Itabuna			x		x		x
BGM-0175	1972	Landrace	Brazil	Bahia	Cruz das Almas	x					x	x
BGM-0202	1971	Landrace	Brazil	Bahia	Ilha dos Frades				x		x	x
BGM-0209	1972	Exchange	Brazil	São Paulo	Campinas	x		x				x
BGM-0211	1971	Exchange	Brazil	São Paulo	Campinas				x		x	x
BGM-0222	1972	Landrace	Brazil	Bahia	Cruz das Almas	x				x		x
BGM-0240	1974	Improved	Brazil	Bahia	Cruz das Almas	x		x		x		x
BGM-0287	1972	Landrace	Brazil	-	-			x		x		x
BGM-0295	1976	Improved	Colombia	Valle del Cauca	Cali		x				x	x
BGM-0360	1977	Improved	Colombia	Valle del Cauca	Cali			x	x		x	x
BGM-0440	1977	Exchange	Brazil	São Paulo	Campinas		x		x			x
BGM-0452	1977	Landrace	Brazil	-	-	x			x			x
BGM-0454	1977	Improved	Brazil	Rio de Janeiro	Seropedica	x				x		x
BGM-0476	1977	Landrace	Brazil	-	-	x			x			x
BGM-0489	1977	Landrace	Brazil	-	-			x		x		x
BGM-0492	1977	Landrace	Brazil	-	-		x		x			x
BGM-0495	1977	Landrace	Brazil	Rio de Janeiro	-	x		x		x		x
BGM-0500	1977	Landrace	Brazil	Minas Gerais	Capinopolis	x			x		x	x
BGM-0501	1977	Landrace	Brazil	Minas Gerais	Sete Lagoas			x		x		x
BGM-0509	1977	Landrace	Brazil	Minas Gerais	Viçosa				x		x	x
BGM-0536	1977	Landrace	Brazil	Bahia	Rio Real	x		x				x
BGM-0541	1978	Landrace	Brazil	Bahia	Cruz das Almas				x		x	x
BGM-0550	1978	Landrace	Brazil	Bahia	Castro Alves		x				x	x
BGM-0562	1978	Landrace	Brazil	Bahia	Cruz das Almas			x		x		x
BGM-0585	1972	Landrace	Brazil	Bahia	Cruz das Almas		x		x		x	x
BGM-0587	1978	Landrace	Brazil	Pernambuco	Correntes	x			x		x	x
BGM-0610	1980	Landrace	Brazil	Ceará	-	x			x		x	x
BGM-0614	1980	Improved	Brazil	São Paulo	Campinas			x		x		x
BGM-0623	1980	Landrace	Brazil	Ceará	Pentecoste	x			x			x
BGM-0639	1980	Landrace	Brazil	São Paulo	-			x		x		x
BGM-0649	1981	Landrace	Brazil	Ceará	-	x		x				x
BGM-0673	1981	Landrace	Brazil	Maranhão	São Domingos do Maranhão	x				x		x
BGM-0678	1981	Landrace	Brazil	Maranhão	Coroata				x		x	x
BGM-0699	1981	Landrace	Brazil	Maranhão	Codó		x		x		x	x
BGM-0706	1981	Landrace	Brazil	Acre	-				x		x	x
BGM-0715	1981	Landrace	Brazil	Acre	-		x			x		x
BGM-0760	1981	Landrace	Brazil	Espírito Santo	Boa Esperança				x		x	x
BGM-0776	1981	Landrace	Brazil	Bahia	Alcobaça	x			x			x
BGM-0780	1981	Landrace	Brazil	Bahia	Prado	x				x		x
BGM-0806	1972	Landrace	Brazil	Alagoas	Cha do Pilar	x		x				x
BGM-0808	1981	Landrace	Brazil	Alagoas	Cha do Pilar		x	x				x
BGM-0814	1981	Landrace	Brazil	Alagoas	Arapiraca	x		x		x		x
BGM-0821	1981	Landrace	Brazil	Sergipe	Japoatã				x		x	x
BGM-0822	1972	Landrace	Brazil	Sergipe	Japoatã		x		x			x
BGM-0823	1981	Landrace	Brazil	Sergipe	Malhada dos Bois	x			x		x	x
BGM-0848	1981	Landrace	Brazil	Sergipe	Riachao dos Dantas			x		x		x
BGM-0870	1982	Improved	Colombia	Valle del Cauca	Cali				x		x	x
BGM-0878	1982	Landrace	Brazil	Amazonas	-	x	x		x		x	x
BGM-0879	1982	Landrace	Brazil	Santa Catarina	Navegantes				x		x	x
BGM-0882	1982	Improved	Colombia	Valle del Cauca	Cali				x		x	x
BGM-0885	1982	Improved	Colombia	Valle del Cauca	Cali				x		x	x
BGM-0895	1982	Landrace	Brazil	Pará	Belém		x				x	x
BGM-0901	1982	Landrace	Brazil	Ceará	-	x			x		x	x
BGM-0904	1982	Improved	Colombia	Valle del Cauca	Cali			x		x		x
BGM-0929	1987	Exchange	Brazil	Distrito Federal	Brasília	x			x		x	x
BGM-0936	1987	Landrace	Brazil	Bahia	Vitória da Conquista	x				x		x
BGM-0946	1987	Landrace	Brazil	Amazonas	Novo Airao			x		x		x
BGM-0949	1987	Landrace	Brazil	Amazonas	Careiro		x	x		x		x
BGM-0957	1987	Landrace	Brazil	Pará	Alenquer	x				x		x
BGM-0960	1987	Landrace	Brazil	Amazonas	Itacoatiara				x		x	x
BGM-0965	1987	Landrace	Brazil	Amazonas	Barreirinha		x			x		x
BGM-0967	1987	Landrace	Brazil	Amazonas	Urucará		x		x	x	x	x
BGM-0976	1987	Landrace	Brazil	Amazonas	Manaus			x		x		x
BGM-0981	1987	Landrace	Brazil	Amazonas	-		x			x		x
BGM-0984	1987	Landrace	Brazil	Amazonas	-		x				x	x
BGM-0986	1987	Landrace	Brazil	Amazonas	-				x		x	x
BGM-0993	1987	Landrace	Brazil	Amazonas	Iranduba		x		x		x	x
BGM-0994	1987	Landrace	Brazil	Amazonas	Rio Preto da Eva	x				x		x
BGM-1078	1987	Landrace	Brazil	Paraíba	Sape	x		x		x		x
BGM-1130	1987	Landrace	Brazil	Rio Grande do Norte	Açu	x			x			x
BGM-1137	1988	Landrace	Brazil	Amazonas	Careiro		x		x			x
BGM-1143	1988	Landrace	Brazil	Mato Grosso	Aripuanã				x		x	x
BGM-1147	1988	Landrace	Brazil	Amazonas	-			x		x		x
BGM-1156	1988	Landrace	Brazil	-	-			x		x		x
BGM-1160	1988	Landrace	Brazil	Pará	Santarém	x				x		x
BGM-1164	1988	Landrace	Brazil	-	-				x		x	x
BGM-1168	1988	Landrace	Brazil	-	-				x	x		x
BGM-1178	1988	Landrace	Brazil	-	-				x		x	x
BGM-1185	1989	Landrace	Brazil	Amazonas	-	x	x					x
BGM-1186	1989	Landrace	Brazil	Pará	Tracuateua		x	x				x
BGM-1190	1989	Landrace	Brazil	Pará	Alenquer				x	x		x
BGM-1191	1989	Landrace	Brazil	Pará	Anajas	x			x		x	x
BGM-1198	1989	Landrace	Brazil	Amapá	Mazagão		x		x			x
BGM-1200	1989	Landrace	Brazil	Bahia	Cruz das Almas			x		x		x
BGM-1209	1989	Landrace	Brazil	Pará	Oiapoque	x			x			x
BGM-1210	1989	Landrace	Brazil	Pará	Bragança			x		x		x
BGM-1212	1989	Landrace	Brazil	-	-		x				x	x
BGM-1218	1989	Landrace	Brazil	-	-		x				x	x
BGM-1253	1989	Exchange	Nigéria	-	-				x		x	x
BGM-1255	1989	Exchange	Nigéria	-	-				x		x	x
BGM-1257	1989	Exchange	Nigéria	-	-				x		x	x
BGM-1259	1989	Exchange	Nigéria	-	-		x			x		x
BGM-1280	1991	Landrace	Brazil	Pernambuco	Ouricuri	x				x		x
BGM-1311	1991	Landrace	Brazil	Pernambuco	São Jose do Belmonte	x				x		x
BGM-1359	1991	Landrace	Brazil	Paraíba	Teixeira			x		x		x
BGM-1361	1991	Landrace	Brazil	Paraíba	Desterro				x		x	x
BGM-1363	1991	Landrace	Brazil	Paraíba	Desterro		x	x				x
BGM-1369	1991	Landrace	Brazil	Paraíba	Juazeirinho	x				x		x
BGM-1390	1991	Landrace	Brazil	Rio Grande do Norte	Jaçanã				x		x	x
BGM-1393	1991	Landrace	Brazil	Rio Grande do Norte	Jaçanã				x		x	x
BGM-1398	1991	Landrace	Brazil	Rio Grande do Norte	Tangara				x		x	x
BGM-1415	1991	Landrace	Brazil	Rio Grande do Norte	São Rafael				x		x	x
BGM-1465	1993	Landrace	Brazil	Bahia	Amargosa			x		x		x
BGM-1497	1994	Landrace	Brazil	Bahia	Itiúba	x				x		x
BGM-1502-M	2012	-	Brazil	Bahia	Laje		x		x		x	x
BGM-1515	1994	Landrace	Brazil	Bahia	Piritiba	x	x					x
BGM-1523	1994	Landrace	Brazil	Bahia	Xique-Xique		x		x		x	x
BGM-1543	1994	Landrace	Brazil	Bahia	Santa Maria da Vitória		x			x		x
BGM-1547	1994	Landrace	Brazil	Bahia	Santa Maria da Vitória	x				x		x
BGM-1561	1994	Landrace	Brazil	Bahia	Riachão das Neves		x	x				x
BGM-1573	1994	Landrace	Brazil	Piauí	Cristini Castro	x					x	x
BGM-1574	1994	Landrace	Brazil	Piauí	Colônia do Gurguéia			x		x		x
BGM-1580	1994	Landrace	Brazil	Piauí	São Raimundo Nonato	x				x		x
BGM-1586	1994	Landrace	Brazil	Piauí	Itaueira	x		x				x
BGM-1588	1994	Landrace	Brazil	Piauí	Floriano		x				x	x
BGM-1609	1994	Landrace	Brazil	Piauí	Simplício Mendes					x	x	x
BGM-1621	1995	Landrace	Brazil	Paraíba	Campina Grande		x				x	x
BGM-1622	1995	Landrace	Brazil	Paraíba	Campina Grande			x		x		x
BGM-1629	1995	Landrace	Brazil	Pernambuco	Petrolina	x		x		x		x
BGM-1639	1995	Landrace	Brazil	Alagoas	Viçosa				x		x	x
BGM-1660	1996	Landrace	Brazil	Bahia	-				x		x	x
BGM-1669	1999	Landrace	Brazil	Pará	BR-316			x		x		x
BGM-1670	1999	Landrace	Brazil	Pará	BR-316	x		x		x		x
BGM-1696	2001	Landrace	Brazil	Pernambuco	Bebedouro				x		x	x
BGM-1699	2001	Landrace	Brazil	Mato Grosso do Sul	BR-060		x				x	x
BGM-1704	2001	Landrace	Brazil	Amazonas	BR-230	x		x		x		x
BGM-1722-D	2012	-	Brazil	Bahia	Cruz das Almas			x	x			x
BGM-1728	2001	Improved	Brazil	Bahia	Cruz das Almas	x				x		x
BGM-1737	2001	Landrace	Brazil	Maranhão	Santa Rita				x		x	x
BGM-1743	2001	Landrace	Brazil	Maranhão	Santa Rita			x		x		x
BGM-1759-B	2012	-	Brazil	Bahia	Cruz das Almas				x		x	x
BGM-1763	2001	Landrace	Brazil	Maranhão	Chapadinha			x		x		x
BGM-1772	2001	Landrace	Brazil	Maranhão	Chapadinha		x	x				x
BGM-1773	2001	Landrace	Brazil	Maranhão	Chapadinha	x		x		x		x
BGM-1777	2001	Landrace	Brazil	Maranhão	Chapadinha			x		x		x
BGM-1782	2001	Landrace	Brazil	Maranhão	São Luis	x	x					x
BGM-1810	2002	Improved	Brazil	Pernambuco	Araripina	x					x	x
BGM-1834	2005	Landrace	Brazil	Pará	Belém			x		x		x
BGM-1865	2005	Landrace	Brazil	Paraná	Marechal Cândido Rondon	x	x					x
BGM-1873	2005	Landrace	Brazil	Mato Grosso	Primavera do Leste	x	x					x
BGM-1942	2006	Landrace	Brazil	Pará	Faro		x		x		x	x
BGM-1957	2006	Landrace	Brazil	Amazonas	Juruti		x				x	x
BGM-2029	2006	Landrace	Brazil	Pernambuco	Araripina				x		x	x
BGM-2034	2008	Landrace	Brazil	Maranhão	Axixá		x				x	x
BGM-2048	2008	Improved	Colombia	Valle del Cauca	Cali	x			x		x	x
BGM-2052	2011	Exchange	Brazil	Rio Grande do Sul	Pelotas	x		x		x		x
BGM-2055	2011	Exchange	Brazil	Rio Grande do Sul	Pelotas				x		x	x
BGM-2065	2011	Exchange	Brazil	Rio Grande do Sul	Pelotas				x		x	x
BGM-2073	2011	Exchange	Brazil	Rio Grande do Sul	Pelotas	x				x		x
BGM-2082	2011	Exchange	Brazil	Rio Grande do Sul	Pelotas	x			x		x	x
BGM-2084	2011	Exchange	Brazil	Rio Grande do Sul	Pelotas	x					x	x
BGM-2091	2012	Exchange	Brazil	Paraná	Marechal Cândido Rondon				x		x	x
BGM-2102	2012	Exchange	Brazil	Paraná	Marechal Cândido Rondon	x			x			x
BGM-2103	2012	Exchange	Brazil	Paraná	Marechal Cândido Rondon				x		x	x
BGM-2108	2012	Exchange	Brazil	Paraná	Marechal Cândido Rondon				x		x	x
BGM-2114	2012	Exchange	Brazil	Paraná	Marechal Cândido Rondon				x	x		x
BGM-2130	2014	Exchange	Brazil	Pernambuco	Petrolina			x		x		x
BGM-2138	2014	Exchange	Brazil	Pernambuco	Petrolina	x				x		x
BGM-2156	2014	Exchange	Brazil	Pernambuco	Petrolina		x				x	x
BGM-2162	2014	Landrace	Brazil	Espírito Santo	Iúna	x			x			x
BGM-2166	2014	Landrace	Brazil	Espírito Santo	Iúna	x		x		x		x
BGM-2180	2014	Landrace	Brazil	Espírito Santo	Iúna		x		x		x	x
BGM-2201	2014	Exchange	Brazil	Pernambuco	Petrolina				x		x	x
BGM-2205	2014	Exchange	Brazil	Pernambuco	Petrolina		x	x		x		x
BGM-2208	2014	Exchange	Brazil	Pernambuco	Petrolina	x					x	x
BGM-2209	2014	Exchange	Brazil	Pernambuco	Petrolina		x	x				x
BGM-2230	2014	Exchange	Brazil	Pernambuco	Petrolina				x		x	x
BGM-2233	2013	Exchange	Brazil	Pernambuco	Petrolina		x		x			x
BGM-2260	2014	Exchange	Brazil	Pernambuco	Petrolina				x		x	x
BGM-2284	2014	Exchange	Brazil	Pernambuco	Petrolina				x		x	x
BGM-2294	2015	Landrace	Brazil	Bahia	Inhambupe				x		x	x
BGM-2346	2017	Improved	Colombia	Valle del Cauca	Cali		x		x		x	x
BGM-2352	2017	Landrace	Brazil	Bahia	Cruz das Almas		x		x		x	x
BGM-2358	2017	Landrace	Brazil	Bahia	Cruz das Almas				x		x	x
BR-11-34-41	2011	Improved	Brazil	Bahia	Cruz das Almas				x		x	x
BRS-396	2015	Improved	Brazil	Distrito Federal	Planaltina				x		x	x
BRS-Formosa-Tetra	2012	Improved	Brazil	Bahia	Cruz das Almas				x		x	x
BRS-Mulatinha	2008	Improved	Brazil	Bahia	Cruz das Almas	x		x		x		x
CPAFRO-05	-	Landrace	Brazil	Rondônia	Porto Velho		x		x		x	x
CPAFRO-09	-	Landrace	Brazil	Rondônia	Porto Velho				x		x	x
CPAFRO-13	-	Landrace	Brazil	Rondônia	Porto Velho			x		x		x
CPAFRO-27	-	Landrace	Brazil	Rondônia	Porto Velho	x			x			x
CPAFRO-33	-	Landrace	Brazil	Rondônia	Porto Velho		x		x			x
CPAFRO-35	-	Landrace	Brazil	Rondônia	Porto Velho				x		x	x
CPAFRO-40	-	Landrace	Brazil	Rondônia	Porto Velho	x		x			x	x
CPAFRO-42	-	Landrace	Brazil	Rondônia	Porto Velho		x	x				x
SE-09	2017	Landrace	Brazil	Bahia	Cruz das Almas		x	x	x			x
BGM-0001	1962	Landrace	Brazil	Bahia	Castro Alves
BGM-0005	1967	Landrace	Brazil	Minas Gerais	Sete Lagoas
BGM-0006	1968	Landrace	Brazil	Minas Gerais	Belo Horizonte
BGM-0007	1969	Landrace	Brazil	Bahia	Cruz das Almas
BGM-0011	1965	Improved	Brazil	Bahia	Cruz das Almas
BGM-0014	1965	Improved	Brazil	Bahia	Cruz das Almas
BGM-0017	1967	Landrace	Brazil	-	-
BGM-0018	1971	Landrace	Brazil	-	-
BGM-0019	1967	Landrace	Brazil	Pará	Bragança
BGM-0021	1972	Landrace	Brazil	Amazonas	-	x
BGM-0022	1972	Landrace	Brazil	-	-
BGM-0022-TB	2012	-	Brazil	Bahia	Cruz das Almas
BGM-0023	1969	Landrace	Brazil	Bahia	Cruz das Almas
BGM-0024	1969	Landrace	Brazil	Sergipe	Nossa Senhora das Dores
BGM-0025	1969	Landrace	Brazil	Bahia	Cruz das Almas						x
BGM-0027	1969	Landrace	Brazil	-	-
BGM-0028	1972	Landrace	Brazil	Bahia	Castro Alves
BGM-0029	1972	Landrace	Brazil	Bahia	Ubata
BGM-0030	1972	Landrace	Brazil	-	-
BGM-0032	1971	Landrace	Brazil	Rio Grande do Norte	Cruz das Almas	x
BGM-0033	1972	Landrace	Brazil	Bahia	Cruz das Almas
BGM-0035	1971	Landrace	Brazil	Rio Grande do Norte	Tangara					x
BGM-0036	1971	Landrace	Brazil	Bahia	Castro Alves
BGM-0037	1972	Landrace	Brazil	-	-
BGM-0039	1969	Landrace	Brazil	Bahia	Cruz das Almas			x
BGM-0040	1972	Landrace	Brazil	Bahia	Valença						x
BGM-0043	1968	Landrace	Brazil	Minas Gerais	Sete Lagoas
BGM-0044	1971	Landrace	Brazil	-	-
BGM-0045	1971	Landrace	Brazil	-	-
BGM-0046	1971	Exchange	Brazil	São Paulo	Campinas
BGM-0047	1971	Landrace	Brazil	Bahia	Dom Macedo Costa
BGM-0048	1965	Landrace	Brazil	Bahia	Jacobina		x
BGM-0049	1973	Landrace	Brazil	-	-
BGM-0052	1972	Landrace	Brazil	-	-
BGM-0056	1972	Landrace	Brazil	Sergipe	Araua	x
BGM-0057	1973	Landrace	Brazil	-	-
BGM-0061	1972	Landrace	Brazil	Pará	-		x
BGM-0062	1969	Landrace	Brazil	Bahia	Cruz das Almas
BGM-0063	1972	Landrace	Brazil	Bahia	Dom Macedo Costa
BGM-0065	1972	Landrace	Brazil	Sergipe	Araua
BGM-0066	1972	Landrace	Brazil	Pará	-
BGM-0067	1972	Landrace	Brazil	Pará	-			x
BGM-0069	1972	Landrace	Brazil	Bahia	Boa Vista do Tupim
BGM-0070	1972	Landrace	Brazil	Pará	Bragança
BGM-0073	1972	Landrace	Brazil	Bahia	Irara	x
BGM-0074	1972	Landrace	Brazil	Bahia	Cruz das Almas
BGM-0075	1973	Landrace	Brazil	-	-				x
BGM-0076	1965	Landrace	Brazil	Bahia	Cruz das Almas
BGM-0080	1969	Landrace	Brazil	Pernambuco	-
BGM-0082	1971	Landrace	Brazil	Santa Catarina	Volta Grande			x
BGM-0084	1972	Landrace	Brazil	Bahia	Cruz das Almas
BGM-0085	1969	Landrace	Brazil	Sergipe	Nossa Senhora das Dores
BGM-0087	1969	Landrace	Brazil	Sergipe	Nossa Senhora das Dores		x
BGM-0088	1972	Landrace	Brazil	Bahia	Valença				x
BGM-0090	1972	Landrace	Brazil	Bahia	Itabuna
BGM-0091	1971	Landrace	Brazil	Rio Grande do Norte	Tangara
BGM-0093	1973	Landrace	Brazil	-	-
BGM-0096	1972	Landrace	Brazil	-	-				x
BGM-0097	1972	Improved	Brazil	Bahia	Itabuna
BGM-0098	1973	Landrace	Brazil	-	-
BGM-0100	1972	Improved	Brazil	Bahia	Itabuna
BGM-0103	1972	Landrace	Brazil	Bahia	Cruz das Almas
BGM-0104	1972	Landrace	Brazil	Bahia	Ipiau			x
BGM-0106	1972	Landrace	Brazil	Sergipe	Itabaiana	x
BGM-0111	1971	Landrace	Brazil	Bahia	Ubaitaba
BGM-0113	1971	Landrace	Brazil	Bahia	Camacan				x
BGM-0116	1962	Landrace	Brazil	Bahia	Castro Alves
BGM-0117	1972	Landrace	Brazil	Sergipe	Lagarto					x
BGM-0119	1972	Landrace	Brazil	Sergipe	Lagarto
BGM-0120	1972	Landrace	Brazil	Bahia	Ilha dos Frades
BGM-0121	1972	Landrace	Brazil	Bahia	Macarani
BGM-0122	1972	Landrace	Brazil	Pará	Bragança
BGM-0123	1972	Landrace	Brazil	Bahia	Cruz das Almas
BGM-0124	1972	Landrace	Brazil	-	-
BGM-0126	1972	Landrace	Brazil	Bahia	-
BGM-0128	1972	Landrace	Brazil	Minas Gerais	Alagoa						x
BGM-0130	1972	Landrace	Brazil	Bahia	Guaratinga
BGM-0131	1972	Landrace	Brazil	Amazonas	-
BGM-0132	1972	Landrace	Brazil	Amazonas	-
BGM-0133	1972	Landrace	Brazil	Bahia	Macarani
BGM-0134	1971	Landrace	Brazil	Bahia	Irara		x
BGM-0135	1962	Landrace	Brazil	Bahia	Cruz das Almas
BGM-0136	1962	Landrace	Brazil	Bahia	Cruz das Almas	x
BGM-0137	1972	Landrace	Brazil	Bahia	Dom Macedo Costa
BGM-0138	1972	Landrace	Brazil	Bahia	Cruz das Almas				x
BGM-0140	1971	Landrace	Brazil	Bahia	Ubaitaba
BGM-0143	1972	Landrace	Brazil	-	-	x
BGM-0144	1972	Landrace	Brazil	-	-
BGM-0145	1972	Landrace	Brazil	Bahia	Cruz das Almas						x
BGM-0146	1969	Landrace	Brazil	Bahia	Cruz das Almas
BGM-0148	1972	Landrace	Brazil	-	-					x
BGM-0149	1972	Landrace	Brazil	Rio de Janeiro	Seropedica
BGM-0150	1972	Landrace	Brazil	Bahia	Cruz das Almas			x
BGM-0151	1972	Landrace	Brazil	Bahia	Cruz das Almas		x
BGM-0152	1972	Landrace	Brazil	Bahia	Sao Felipe					x
BGM-0153	1972	Landrace	Brazil	Bahia	Cruz das Almas		x
BGM-0155	1972	Landrace	Brazil	Bahia	Cruz das Almas	x
BGM-0156	1972	Landrace	Brazil	Bahia	Cruz das Almas
BGM-0157	1972	Landrace	Brazil	-	-
BGM-0158	1972	Landrace	Brazil	Bahia	Gandu
BGM-0161	1972	Landrace	Brazil	Bahia	Gandu
BGM-0162	1977	Landrace	Brazil	Bahia	Cruz das Almas					x
BGM-0163	1972	Landrace	Brazil	Bahia	Guaiuba
BGM-0164	1969	Landrace	Brazil	Bahia	Cruz das Almas
BGM-0165	1972	Landrace	Brazil	-	-
BGM-0166	1969	Landrace	Brazil	Bahia	Cruz das Almas
BGM-0167	1969	Landrace	Brazil	Bahia	Cruz das Almas
BGM-0168	1972	Landrace	Brazil	Bahia	Dom Macedo Costa
BGM-0169	1972	Landrace	Brazil	Bahia	Dom Macedo Costa
BGM-0170	1972	Landrace	Brazil	-	-
BGM-0171	1972	Landrace	Brazil	-	-
BGM-0174	1973	Landrace	Brazil	-	-
BGM-0177	1972	Exchange	Brazil	São Paulo	Campinas						x
BGM-0178	1972	Landrace	Brazil	Bahia	Cruz das Almas
BGM-0179	1972	Landrace	Brazil	Bahia	Mundo Novo
BGM-0181	1972	Landrace	Brazil	Bahia	Vitória da Conquista				x
BGM-0182	1972	Landrace	Brazil	Bahia	Dom Macedo Costa
BGM-0183	1973	Landrace	Brazil	-	-	x
BGM-0184	1969	Landrace	Brazil	Bahia	Cruz das Almas
BGM-0185	1969	Landrace	Brazil	Bahia	Dom Macedo Costa
BGM-0186	1972	Landrace	Brazil	Bahia	Cruz das Almas		x
BGM-0187	1972	Landrace	Brazil	Bahia	Dom Macedo Costa
BGM-0188	1971	Landrace	Brazil	Bahia	Cruz das Almas
BGM-0189	1971	Landrace	Brazil	Rio Grande do Norte	Tangara						x
BGM-0190	1972	Improved	Brazil	Bahia	Itabuna		x
BGM-0195	1972	Landrace	Brazil	Bahia	Valença	x
BGM-0199	1971	Exchange	Brazil	São Paulo	Campinas
BGM-0201	1974	Improved	Brazil	Bahia	Cruz das Almas
BGM-0204	1974	Landrace	Brazil	Bahia	Boa Vista do Tupim
BGM-0205	1969	Landrace	Brazil	Bahia	Castro Alves
BGM-0206	1971	Landrace	Brazil	Bahia	Ilha dos Frades					x
BGM-0207	1974	Improved	Brazil	Bahia	Cruz das Almas
BGM-0208	1972	Landrace	Brazil	Bahia	Vitória da Conquista
BGM-0210	1972	Landrace	Brazil	Bahia	Vitória da Conquista
BGM-0212	1972	Landrace	Brazil	Bahia	Boa Vista do Tupim					x
BGM-0213	1969	Landrace	Brazil	Bahia	Ipiau
BGM-0214	1977	Exchange	Brazil	São Paulo	Campinas
BGM-0215	1972	Landrace	Brazil	Rio de Janeiro	Santa Cruz	x
BGM-0216	1973	Improved	Brazil	Rio de Janeiro	Seropédica
BGM-0217	1971	Landrace	Brazil	Bahia	Ilha dos Frades
BGM-0220	1972	Improved	Brazil	Bahia	Itabuna
BGM-0221	1972	Landrace	Brazil	-	-					x
BGM-0226	1972	Landrace	Brazil	Bahia	Ilha dos Frades
BGM-0232	1974	Improved	Brazil	Bahia	Cruz das Almas						x
BGM-0235	1974	Exchange	Brazil	São Paulo	Campinas
BGM-0236	1974	Exchange	Brazil	São Paulo	Campinas
BGM-0237	1974	Improved	Brazil	Bahia	Cruz das Almas
BGM-0238	1974	Landrace	Brazil	-	-
BGM-0239	1971	Landrace	Brazil	-	-
BGM-0241	1972	Landrace	Brazil	-	-
BGM-0242	1974	Landrace	Brazil	Bahia	Boa Vista do Tupim						x
BGM-0246	1971	Landrace	Brazil	Bahia	Cruz das Almas
BGM-0247	1974	Landrace	Brazil	-	-
BGM-0248	1972	Landrace	Brazil	Bahia	Cruz das Almas
BGM-0249	1962	Landrace	Brazil	Bahia	Cruz das Almas
BGM-0250	1971	Landrace	Brazil	Bahia	Ilha dos Frades
BGM-0252	1972	Landrace	Brazil	Bahia	Dom Macedo Costa	x
BGM-0254	1971	Landrace	Brazil	Bahia	Irara				x
BGM-0255	1971	Landrace	Brazil	Bahia	Cruz das Almas
BGM-0257	1971	Landrace	Brazil	Bahia	Itaparica
BGM-0260	1969	Landrace	Brazil	Sergipe	Nossa Senhora das Dores
BGM-0261	1972	Landrace	Brazil	Bahia	Amargosa	x
BGM-0263	1972	Landrace	Brazil	Bahia	Dom Macedo Costa						x
BGM-0264	1972	Landrace	Brazil	Bahia	Amargosa					x
BGM-0266	1972	Landrace	Brazil	Bahia	Cruz das Almas
BGM-0267	1972	Exchange	Brazil	São Paulo	Campinas				x
BGM-0268	1972	Landrace	Brazil	Bahia	Dom Macedo Costa	x
BGM-0269	1972	Landrace	Brazil	Sergipe	Araua					x
BGM-0270	1972	Landrace	Brazil	Bahia	Castro Alves
BGM-0271	1972	Landrace	Brazil	Bahia	Ipiau
BGM-0273	1971	Landrace	Brazil	Bahia	Dom Macedo Costa
BGM-0276	1972	Exchange	Brazil	São Paulo	Campinas
BGM-0277	1972	Landrace	Brazil	Sergipe	Araua
BGM-0279	1972	Landrace	Brazil	Bahia	Dom Macedo Costa
BGM-0280	1972	Landrace	Brazil	Sergipe	Araua			x
BGM-0281	1972	Landrace	Brazil	Bahia	Valença			x
BGM-0282	1969	Landrace	Brazil	Bahia	Cruz das Almas
BGM-0283	1972	Landrace	Brazil	-	-
BGM-0284	1972	Landrace	Brazil	Bahia	Ilha dos Frades	x
BGM-0285	1972	Landrace	Brazil	-	-
BGM-0286	1972	Landrace	Brazil	-	-			x
BGM-0288	1972	Landrace	Brazil	Bahia	Castro Alves
BGM-0289	1976	Exchange	Colombia	Valle del Cauca	-
BGM-0290	1976	Improved	Colombia	Valle del Cauca	Cali
BGM-0294	1976	Improved	Colombia	Valle del Cauca	Cali		x
BGM-0297	1976	Improved	Colombia	Valle del Cauca	Cali
BGM-0298	1976	Improved	Colombia	Valle del Cauca	Cali
BGM-0303	1976	Improved	Colombia	Valle del Cauca	Cali
BGM-0304	1976	Improved	Colombia	Valle del Cauca	Cali
BGM-0306	1976	Improved	Colombia	Valle del Cauca	Cali
BGM-0307	1976	Improved	Colombia	Valle del Cauca	Cali
BGM-0308	1976	Exchange	Brazil	São Paulo	Campinas
BGM-0310	1976	Improved	Colombia	Valle del Cauca	Cali
BGM-0312	1976	Improved	Colombia	Valle del Cauca	Cali	x
BGM-0314	1976	Improved	Colombia	Valle del Cauca	Cali
BGM-0315	1976	Improved	Colombia	Valle del Cauca	Cali	x
BGM-0316	1976	Improved	Colombia	Valle del Cauca	Cali
BGM-0318	1976	Improved	Colombia	Valle del Cauca	Cali			x
BGM-0319	1976	Improved	Colombia	Valle del Cauca	Cali
BGM-0320	1976	Exchange	Mexico	-	-
BGM-0323	1976	Improved	Colombia	Valle del Cauca	Cali
BGM-0324	1976	Improved	Colombia	Valle del Cauca	Cali
BGM-0326	1976	Improved	Colombia	Valle del Cauca	Cali	x
BGM-0327	1976	Improved	Colombia	Valle del Cauca	Cali					x
BGM-0330	1976	Improved	Colombia	Valle del Cauca	Cali
BGM-0331	1976	Improved	Colombia	Valle del Cauca	Cali
BGM-0332	1976	Improved	Colombia	Valle del Cauca	Cali
BGM-0336	1976	Improved	Colombia	Valle del Cauca	Cali
BGM-0337	1976	Improved	Colombia	Valle del Cauca	Cali			x
BGM-0338	1976	Improved	Colombia	Valle del Cauca	Cali					x
BGM-0340	1976	Improved	Colombia	Valle del Cauca	Cali
BGM-0341	1976	Improved	Colombia	Valle del Cauca	Cali
BGM-0342	1976	Improved	Colombia	Valle del Cauca	Cali		x
BGM-0343	1976	Exchange	Venezuela	-	-				x
BGM-0345	1976	Improved	Colombia	Valle del Cauca	Cali				x
BGM-0349	1976	Improved	Colombia	Valle del Cauca	Cali
BGM-0352	1977	Exchange	Brazil	São Paulo	Campinas
BGM-0356	1977	Exchange	Brazil	São Paulo	Campinas
BGM-0357	1977	Exchange	Brazil	São Paulo	Campinas		x
BGM-0358	1977	Landrace	Brazil	Bahia	Coração de Maria
BGM-0359	1977	Landrace	Brazil	Bahia	Coração de Maria
BGM-0361	1977	Landrace	Brazil	-	-
BGM-0362	1972	Landrace	Brazil	-	-			x
BGM-0364	1977	Landrace	Brazil	Ceará	Pentecoste				x
BGM-0365	1977	Landrace	Brazil	Ceará	Pacatuba
BGM-0366	1977	Landrace	Brazil	-	-			x
BGM-0368	1977	Landrace	Brazil	Ceará	Paraipaba
BGM-0369	1977	Landrace	Brazil	Ceará	Pentecoste
BGM-0371	1977	Landrace	Brazil	Ceará	Pedra Branca
BGM-0374	1977	Landrace	Brazil	-	-
BGM-0375	1977	Landrace	Brazil	Ceará	-
BGM-0376	1977	Landrace	Brazil	Ceará	Uruburetama
BGM-0378	1977	Landrace	Brazil	Ceará	Pentecoste
BGM-0380	1977	Landrace	Brazil	Ceará	Pedra Branca
BGM-0382	1977	Landrace	Brazil	Ceará	Pentecoste
BGM-0383	1977	Landrace	Brazil	Ceará	Pentecoste						x
BGM-0384	1977	Landrace	Brazil	Ceará	Paraibapa
BGM-0386	1977	Landrace	Brazil	Ceará	-		x
BGM-0388	1977	Landrace	Brazil	Espírito Santo	-	x
BGM-0389	1977	Landrace	Brazil	Rio de Janeiro	Itaguai
BGM-0390	1977	Landrace	Brazil	Espírito Santo	-
BGM-0393	1977	Landrace	Brazil	Espírito Santo	-					x
BGM-0394	1977	Landrace	Brazil	Rio de Janeiro	Mage
BGM-0395	1977	Landrace	Brazil	Espírito Santo	-	x
BGM-0396	1977	Landrace	Brazil	Espírito Santo	-
BGM-0398	1977	Landrace	Brazil	Rio de Janeiro	São João da Barra
BGM-0399	1977	Landrace	Brazil	Espírito Santo	-
BGM-0400	1981	Landrace	Brazil	Espírito Santo	-
BGM-0405	1971	Landrace	Brazil	Espírito Santo	-
BGM-0406	1977	Landrace	Brazil	Espírito Santo	-					x
BGM-0407	1977	Exchange	Brazil	São Paulo	Campinas
BGM-0408	1977	Landrace	Brazil	-	-
BGM-0409	1977	Landrace	Brazil	-	-
BGM-0410	1977	Improved	Colombia	Valle del Cauca	Cali
BGM-0411	1977	Landrace	Brazil	-	-			x
BGM-0413	1979	Landrace	Brazil	Minas Gerais	Lavras
BGM-0414	1977	Exchange	Brazil	São Paulo	Campinas
BGM-0419	1977	Landrace	Brazil	-	-
BGM-0420	1977	Landrace	Brazil	-	-		x
BGM-0421	1977	Exchange	Brazil	São Paulo	Campinas
BGM-0422	1977	Exchange	Brazil	São Paulo	Campinas
BGM-0423	1977	Improved	Brazil	-	-
BGM-0424	1977	Landrace	Brazil	-	-						x
BGM-0425	1977	Improved	Colombia	Valle del Cauca	Cali
BGM-0426	1977	Improved	Brazil	-	-			x
BGM-0427	1977	Landrace	Brazil	-	-
BGM-0428	1977	Landrace	Brazil	-	-			x
BGM-0432	1977	Landrace	Brazil	-	-
BGM-0434	1977	Landrace	Brazil	-	-
BGM-0435	1977	Landrace	Brazil	-	-
BGM-0436	1977	Landrace	Brazil	Rio de Janeiro	Campos
BGM-0437	1977	Landrace	Brazil	-	-			x
BGM-0438	1977	Landrace	Brazil	-	-					x
BGM-0439	1977	Landrace	Brazil	-	-
BGM-0441	1977	Landrace	Brazil	Rio Grande do Sul	-
BGM-0442	1977	Exchange	Brazil	São Paulo	Campinas
BGM-0443	1977	Landrace	Brazil	-	-
BGM-0444	1977	Exchange	Brazil	São Paulo	Campinas
BGM-0447	1977	Landrace	Brazil	-	-
BGM-0448	1977	Landrace	Brazil	Rio de Janeiro	Natividade
BGM-0449	1977	Landrace	Brazil	-	-					x
BGM-0451	1977	Landrace	Brazil	-	-			x
BGM-0456	1977	Landrace	Brazil	-	-		x
BGM-0460	1977	Improved	Brazil	-	-
BGM-0461	1977	Improved	Brazil	Rio de Janeiro	Itaguai		x
BGM-0462	1977	Landrace	Brazil	-	-
BGM-0463	1977	Landrace	Brazil	-	-
BGM-0464	1977	Landrace	Brazil	Minas Gerais	Entre Rios de Minas				x
BGM-0465	1977	Landrace	Brazil	-	-						x
BGM-0467	1978	Landrace	Brazil	Pará	Belém		x
BGM-0468	1977	Improved	Brazil	Rio de Janeiro	Itaguai
BGM-0469	1977	Landrace	Brazil	-	-					x
BGM-0470	1977	Landrace	Brazil	-	-
BGM-0471	1977	Landrace	Brazil	-	-
BGM-0472	1977	Improved	Brazil	Rio de Janeiro	Seropedica
BGM-0473	1977	Landrace	Brazil	-	-
BGM-0474	1977	Landrace	Brazil	-	-		x
BGM-0475	1977	Landrace	Brazil	-	-
BGM-0477	1977	Exchange	Brazil	São Paulo	Campinas
BGM-0478	1977	Landrace	Brazil	-	-
BGM-0480	1977	Landrace	Brazil	-	-
BGM-0484	1977	Landrace	Brazil	-	-
BGM-0494	1977	Landrace	Brazil	Rio de Janeiro	-					x
BGM-0496	1977	Landrace	Brazil	Espírito Santo	-
BGM-0498	1977	Landrace	Brazil	-	-
BGM-0499	1977	Landrace	Brazil	-	-
BGM-0503	1977	Landrace	Brazil	Minas Gerais	Rio Casca
BGM-0504	1977	Landrace	Brazil	-	-
BGM-0505	1977	Landrace	Brazil	Minas Gerais	Viçosa						x
BGM-0507	1977	Landrace	Brazil	Mato Grosso	-
BGM-0508	1977	Improved	Brazil	Rio de Janeiro	Seropédica
BGM-0510	1977	Landrace	Brazil	Minas Gerais	Divino	x
BGM-0511	1977	Improved	Brazil	-	-
BGM-0512	1977	Landrace	Brazil	Minas Gerais	Divinopolis
BGM-0514	1977	Improved	Brazil	-	-		x
BGM-0517	1977	Landrace	Brazil	Minas Gerais	Viçosa		x
BGM-0520	1977	Landrace	Brazil	Minas Gerais	Viçosa			x
BGM-0521	1977	Improved	Brazil	Rio de Janeiro	Seropédica		x
BGM-0523	1977	Landrace	Brazil	Minas Gerais	Viçosa
BGM-0527	1977	Landrace	Brazil	Espírito Santo	-
BGM-0529	1977	Landrace	Brazil	-	-					x
BGM-0532	1976	Exchange	Venezuela	-	-
BGM-0533	1976	Landrace	Brazil	-	-					x
BGM-0537	1977	Landrace	Brazil	Ceará	Pentecoste
BGM-0540	1978	Landrace	Brazil	Alagoas	Uniao dos Palmares
BGM-0542	1977	Landrace	Brazil	Paraíba	-
BGM-0543	1978	Landrace	Brazil	-	-
BGM-0544	1978	Landrace	Brazil	Pernambuco	-
BGM-0545	1978	Landrace	Brazil	Alagoas	Uniao dos Palmares
BGM-0546	1978	Landrace	Brazil	Alagoas	Uniao dos Palmares
BGM-0547	1978	Landrace	Brazil	Pernambuco	Vitoria de Santo Antao
BGM-0549	1978	Landrace	Brazil	Pernambuco	Itapemirim			x
BGM-0551	1978	Improved	Brazil	Pará	Belém
BGM-0552	1972	Landrace	Brazil	Alagoas	Uniao dos Palmares
BGM-0555	1978	Landrace	Brazil	-	-
BGM-0556	1978	Landrace	Brazil	Bahia	Cruz das Almas						x
BGM-0557	1978	Exchange	Brazil	São Paulo	Campinas
BGM-0558	1978	Landrace	Brazil	Sergipe	Nossa Senhora das Dores					x
BGM-0560	1978	Landrace	Brazil	Pernambuco	Feira Nova	x
BGM-0561	1978	Landrace	Brazil	Pernambuco	Itambe
BGM-0563	1978	Landrace	Brazil	Bahia	Muritiba
BGM-0564	1978	Landrace	Brazil	Ceará	Barbalha					x
BGM-0565	1978	Improved	Brazil	Bahia	Cruz das Almas		x
BGM-0567	1978	Landrace	Brazil	Pará	Bragança					x
BGM-0570	1978	Landrace	Brazil	Pernambuco	Araripina
BGM-0573	1978	Landrace	Brazil	Paraná	-
BGM-0574	1978	Landrace	Brazil	Pernambuco	Itambe
BGM-0575	1978	Landrace	Brazil	-	-		x
BGM-0576	1978	Landrace	Brazil	Pernambuco	Feira Nova
BGM-0579	1978	Landrace	Brazil	Pernambuco	Itambe
BGM-0583	1978	Landrace	Brazil	Alagoas	Uniao dos Palmares
BGM-0589	1978	Landrace	Brazil	-	-					x
BGM-0590	1978	Landrace	Brazil	Pernambuco	Itambe	x
BGM-0591	1978	Improved	Brazil	Rio Grande do Sul	Taquari
BGM-0592	1978	Landrace	Brazil	Rio Grande do Sul	São Sebastiao do Cai
BGM-0593	1978	Landrace	Brazil	Rio Grande do Sul	Lajeado
BGM-0597	1978	Landrace	Brazil	Rio Grande do Sul	São Sebastião do Caí
BGM-0598	1978	Landrace	Brazil	Rio Grande do Sul	São Sebastiao do Cai
BGM-0600	1978	Landrace	Brazil	Rio Grande do Sul	Santa Rosa
BGM-0601	1978	Improved	Colombia	Valle del Cauca	Cali					x
BGM-0603	1978	Improved	Colombia	Valle del Cauca	Cali	x
BGM-0604	1980	Landrace	Brazil	Ceará	Pentecoste
BGM-0606	1980	Landrace	Brazil	Ceará	Redenção
BGM-0607	1980	Landrace	Brazil	-	-		x
BGM-0608	1980	Landrace	Brazil	-	-
BGM-0609	1980	Landrace	Brazil	Ceará	Barbalha
BGM-0611	1980	Landrace	Brazil	Ceará	Pentecoste
BGM-0613	1980	Landrace	Brazil	Ceará	Pacajus	x
BGM-0615	1980	Landrace	Brazil	Ceará	Uruburetama
BGM-0618	1980	Landrace	Brazil	Ceará	-		x
BGM-0619	1980	Landrace	Brazil	Ceará	Pentecoste
BGM-0620	1980	Landrace	Brazil	Ceará	Pentecoste
BGM-0624	1980	Landrace	Brazil	Ceará	-
BGM-0625	1980	Landrace	Brazil	Ceará	Paraipaba			x
BGM-0626	1980	Landrace	Brazil	São Paulo	-
BGM-0630	1980	Landrace	Brazil	Ceará	Pacatuba
BGM-0631	1980	Landrace	Brazil	-	-	x
BGM-0635	1980	Landrace	Brazil	Ceará	Paraipaba			x
BGM-0636	1980	Landrace	Brazil	Ceará	Pentecoste
BGM-0638	1980	Landrace	Brazil	Ceará	Pentecoste	x
BGM-0640	1980	Landrace	Brazil	Ceará	Paraipaba
BGM-0641	1980	Landrace	Brazil	Ceará	-
BGM-0642	1981	Landrace	Brazil	Ceará	Redenção
BGM-0645	1981	Landrace	Brazil	Ceará	Pentecoste		x
BGM-0646	1981	Landrace	Brazil	Ceará	-
BGM-0648	1981	Landrace	Brazil	Ceará	Pentecoste
BGM-0650	1981	Landrace	Brazil	Ceará	-
BGM-0651	1981	Landrace	Brazil	-	-				x
BGM-0652	1981	Landrace	Brazil	-	-		x
BGM-0654	1981	Landrace	Brazil	-	-
BGM-0655	1981	Landrace	Brazil	Ceará	Redenção
BGM-0657	1981	Landrace	Brazil	Mato Grosso	Sinop		x
BGM-0658	1981	Improved	Colombia	Valle del Cauca	Cali
BGM-0659	1981	Landrace	Brazil	Maranhão	Vitorino Freire
BGM-0660	1981	Landrace	Brazil	Maranhão	Monção		x
BGM-0661	1981	Landrace	Brazil	Rio Grande do Sul	Santa Rosa			x
BGM-0662	1981	Landrace	Brazil	Maranhão	Codo			x
BGM-0664	1981	Landrace	Brazil	Maranhão	Pio Xii
BGM-0665	1981	Landrace	Brazil	Maranhão	Bacabal
BGM-0666	1981	Improved	Colombia	Valle del Cauca	Cali
BGM-0667	1981	Landrace	Brazil	Rio Grande do Sul	São Sebastiao do Cai			x
BGM-0668	1980	Landrace	Brazil	Minas Gerais	Viçosa						x
BGM-0669	1981	Landrace	Brazil	Maranhão	Monção
BGM-0670	1981	Landrace	Brazil	Rio de Janeiro	São Joao da Barra	x
BGM-0671	1981	Landrace	Brazil	Maranhão	Codo		x
BGM-0672	1981	Landrace	Brazil	Maranhão	Coroata
BGM-0675	1981	Landrace	Brazil	Maranhão	Santa Ines
BGM-0677	1981	Landrace	Brazil	Maranhão	Pindari Mirim
BGM-0679	1981	Landrace	Brazil	Maranhão	Monção
BGM-0680	1981	Landrace	Brazil	Maranhão	Pinheiro
BGM-0682	1981	Landrace	Brazil	Espírito Santo	-
BGM-0685	1981	Landrace	Brazil	Maranhão	Coroata						x
BGM-0693	1981	Landrace	Brazil	Maranhão	Icatu					x
BGM-0694	1981	Landrace	Brazil	Maranhão	Codo	x
BGM-0695	1981	Landrace	Brazil	Maranhão	Santa Ines
BGM-0697	1981	Landrace	Brazil	Maranhão	Barra da Corda
BGM-0700	1981	Landrace	Brazil	Maranhão	Brejo
BGM-0702	1981	Landrace	Brazil	Acre	-				x
BGM-0703	1981	Landrace	Brazil	Acre	-
BGM-0707	1981	Landrace	Brazil	Bahia	Alagoinhas		x
BGM-0708	1981	Landrace	Brazil	Acre	-			x
BGM-0711	1981	Landrace	Brazil	Acre	-
BGM-0713	1981	Landrace	Brazil	Acre	-
BGM-0714	1981	Landrace	Brazil	Bahia	Rio Real
BGM-0717	1981	Landrace	Brazil	Acre	-
BGM-0718	1981	Landrace	Brazil	Acre	-
BGM-0726	1981	Improved	Brazil	Bahia	Cruz das Almas		x
BGM-0728	1981	Improved	Brazil	Bahia	Cruz das Almas
BGM-0729	1981	Improved	Brazil	Bahia	Cruz das Almas						x
BGM-0733	1981	Landrace	Brazil	Espírito Santo	Linhares
BGM-0737	1981	Landrace	Brazil	Espírito Santo	São Mateus		x
BGM-0741	1981	Landrace	Brazil	Espírito Santo	São Mateus
BGM-0745	1981	Landrace	Brazil	-	-				x
BGM-0752	1981	Landrace	Brazil	Espírito Santo	São Mateus
BGM-0756	1981	Landrace	Brazil	Espírito Santo	Pinheiros
BGM-0778	1981	Landrace	Brazil	Bahia	Alcobaça
BGM-0779	1981	Landrace	Brazil	Bahia	Alcobaça		x
BGM-0780-B	2012	-	Brazil	Bahia	Laje			x
BGM-0780-E	2012	-	Brazil	Bahia	Laje
BGM-0781	1981	Landrace	Brazil	Bahia	Prado	x
BGM-0783	1981	Landrace	Brazil	Bahia	Prado
BGM-0785	1981	Landrace	Brazil	Bahia	Prado
BGM-0788	1981	Landrace	Brazil	Bahia	Santa Cruz de Cabralia
BGM-0790	1981	Landrace	Brazil	Bahia	Santa Cruz de Cabralia
BGM-0791	1981	Landrace	Brazil	Bahia	Santa Cruz de Cabralia					x
BGM-0793	1981	Landrace	Brazil	Bahia	Eunápolis
BGM-0799	1981	Landrace	Brazil	Bahia	Eunápolis
BGM-0803	1981	Landrace	Brazil	Alagoas	Cha do Pilar
BGM-0805	1981	Landrace	Brazil	Alagoas	Cha do Pilar
BGM-0807	1981	Landrace	Brazil	Alagoas	Cha do Pilar
BGM-0809	1981	Landrace	Brazil	Alagoas	Cha do Pilar
BGM-0810	1981	Landrace	Brazil	Alagoas	Cha do Pilar			x
BGM-0812	1981	Landrace	Brazil	Alagoas	Arapiraca					x
BGM-0813	1981	Landrace	Brazil	Alagoas	Arapiraca
BGM-0815	1981	Landrace	Brazil	Alagoas	Arapiraca
BGM-0816	1981	Landrace	Brazil	Alagoas	Penedo
BGM-0817	1981	Landrace	Brazil	Alagoas	Penedo			x
BGM-0818	1981	Landrace	Brazil	Sergipe	Japoatã
BGM-0819	1981	Landrace	Brazil	Sergipe	Japoatã
BGM-0820	1981	Landrace	Brazil	Sergipe	Japoatã
BGM-0829	1981	Landrace	Brazil	Sergipe	Itaporanga D'agua
BGM-0830	1981	Landrace	Brazil	Sergipe	Itaporanga D'agua
BGM-0831	1981	Landrace	Brazil	Sergipe	Itaporanga D'agua
BGM-0832	1981	Landrace	Brazil	Sergipe	Itaporanga D'agua
BGM-0834	1981	Landrace	Brazil	Sergipe	Lagarto				x
BGM-0841	1981	Landrace	Brazil	Sergipe	Pedrinhas
BGM-0842	1981	Landrace	Brazil	Sergipe	Pedrinhas
BGM-0843	1981	Landrace	Brazil	Sergipe	Campo do Brito		x
BGM-0845	1981	Landrace	Brazil	Sergipe	Areia Branca
BGM-0846	1981	Landrace	Brazil	Sergipe	Areia Branca			x
BGM-0847	1981	Landrace	Brazil	Sergipe	Areia Branca	x
BGM-0849	1981	Landrace	Brazil	Sergipe	Riachao dos Dantas
BGM-0850	1981	Landrace	Brazil	Sergipe	Riachao dos Dantas
BGM-0851	1981	Landrace	Brazil	Sergipe	Riachao dos Dantas					x
BGM-0854	1981	Landrace	Brazil	Bahia	Itapicuru
BGM-0856	1981	Landrace	Brazil	Sergipe	Lagarto
BGM-0857	1981	Landrace	Brazil	Sergipe	Lagarto
BGM-0858	1982	Landrace	Brazil	Paraíba	Lagoa Seca		x
BGM-0859	1982	Landrace	Brazil	Paraíba	Lagoa Seca			x
BGM-0863	1981	Landrace	Brazil	Minas Gerais	Augusto de Lima
BGM-0866	1982	Landrace	Brazil	Bahia	Jaguaquara	x
BGM-0867	1982	Landrace	Brazil	Bahia	Jaguaquara
BGM-0868	1982	Landrace	Brazil	Bahia	Santa Ines	x
BGM-0869	1982	Landrace	Brazil	Bahia	Santa Barbara
BGM-0872	1982	Landrace	Brazil	Amapá	Oiapoque		x
BGM-0873	1982	Improved	Colombia	Valle del Cauca	Cali		x
BGM-0875	1982	Landrace	Brazil	Maranhão	-
BGM-0876	1982	Landrace	Brazil	Pará	Belém
BGM-0877	1982	Improved	Colombia	Valle del Cauca	Cali
BGM-0884	1982	Improved	Colombia	Valle del Cauca	Cali
BGM-0886	1982	Landrace	Brazil	Amazonas	Lábrea	x
BGM-0888	1982	Improved	Brazil	São Paulo	Campinas	x
BGM-0889	1982	Landrace	Brazil	Tocantins	Tocantinópolis
BGM-0890	1982	Exchange	Venezuela	-	-				x
BGM-0891	1982	Improved	Colombia	Valle del Cauca	Cali			x
BGM-0892	1982	Landrace	Brazil	Minas Gerais	Sete Lagoas					x
BGM-0893	1982	Landrace	Brazil	Amazonas	Labrea		x
BGM-0894	1982	Improved	Colombia	Valle del Cauca	Cali		x
BGM-0896	1982	Landrace	Brazil	Pará	Santarem						x
BGM-0898	1982	Landrace	Brazil	Pará	Santarem
BGM-0900	1982	Improved	Colombia	Valle del Cauca	Cali
BGM-0902	1982	Landrace	Brazil	Pará	Bragança
BGM-0903	1982	Landrace	Brazil	Pará	Breves
BGM-0905	1987	Landrace	Brazil	Pernambuco	-
BGM-0906	1987	Improved	Colombia	Valle del Cauca	Cali
BGM-0907	1987	Landrace	Brazil	Amazonas	Labrea
BGM-0909	1987	Landrace	Brazil	Pará	Bragança
BGM-0912	1987	Landrace	Brazil	-	-
BGM-0913	1987	Landrace	Brazil	Acre	-
BGM-0914	1987	Landrace	Brazil	Pará	Curralinho		x
BGM-0915	1987	Landrace	Brazil	Paraíba	-
BGM-0917	1987	Landrace	Brazil	Pará	Belém
BGM-0918	1987	Landrace	Brazil	Pará	Cameta						x
BGM-0919	1987	Landrace	Brazil	Amazonas	-
BGM-0920	1987	Landrace	Brazil	Amazonas	-
BGM-0922	1983	Landrace	Brazil	Bahia	Nazare
BGM-0924	1983	Landrace	Brazil	Bahia	Irara
BGM-0925	1987	Exchange	Brazil	Distrito Federal	Brasília		x
BGM-0927	1987	Exchange	Brazil	Distrito Federal	Brasília
BGM-0930	1986	Exchange	Brazil	Paraná	-					x
BGM-0931	1987	Exchange	Brazil	São Paulo	Campinas		x
BGM-0932	1987	Landrace	Brazil	Alagoas	São Miguel dos Campos
BGM-0934	1987	Landrace	Brazil	Bahia	Barreiras
BGM-0935	1987	Landrace	Brazil	Bahia	Maracas	x
BGM-0937	1987	Landrace	Brazil	Bahia	Vitória da Conquista
BGM-0940	1987	Landrace	Brazil	Pará	Bragança
BGM-0941	1987	Landrace	Brazil	Amazonas	Tapaua
BGM-0942	1987	Landrace	Brazil	Amazonas	Tapaua	x
BGM-0943	1987	Landrace	Brazil	Amazonas	-						x
BGM-0944	1987	Landrace	Brazil	Amazonas	Itacoatiara
BGM-0945	1987	Landrace	Brazil	Amazonas	Manacapuru
BGM-0947	1987	Landrace	Brazil	Amazonas	Itacoatiara						x
BGM-0948	1987	Landrace	Brazil	Amazonas	Itacoatiara			x
BGM-0951	1987	Landrace	Brazil	Amazonas	Manaus
BGM-0952	1987	Landrace	Brazil	Amazonas	Caracarai		x
BGM-0953	1987	Landrace	Brazil	Amazonas	Aripuana
BGM-0954	1987	Landrace	Brazil	Amazonas	Itacoatiara		x
BGM-0955	1987	Landrace	Brazil	Amazonas	Itacoatiara
BGM-0958	1987	Landrace	Brazil	Amazonas	Parintins
BGM-0959	1987	Landrace	Brazil	Amazonas	Careiro
BGM-0961	1987	Landrace	Brazil	Amazonas	Tefe
BGM-0962	1987	Landrace	Brazil	Amazonas	Careiro		x
BGM-0963	1987	Landrace	Brazil	Amazonas	Itacoatiara	x
BGM-0966	1987	Landrace	Brazil	Amazonas	Barreirinha
BGM-0968	1987	Landrace	Brazil	Amazonas	Manaus		x
BGM-0971	1987	Landrace	Brazil	Amazonas	-		x
BGM-0972	1987	Landrace	Brazil	Amazonas	-
BGM-0973	1987	Landrace	Brazil	Amazonas	Parintins
BGM-0974	1987	Landrace	Brazil	Amazonas	Parintins	x
BGM-0975	1987	Landrace	Brazil	Amazonas	Urucará
BGM-0977	1987	Landrace	Brazil	Amazonas	-				x
BGM-0978	1987	Landrace	Brazil	Amazonas	Manaus
BGM-0979	1987	Landrace	Brazil	Amazonas	-
BGM-0980	1987	Landrace	Brazil	Amazonas	-		x
BGM-0982	1987	Landrace	Brazil	Amazonas	-
BGM-0983	1987	Landrace	Brazil	Amazonas	-			x
BGM-0985	1987	Landrace	Brazil	Amazonas	-
BGM-0987	1987	Landrace	Brazil	Amazonas	-
BGM-0989	1987	Landrace	Brazil	Amazonas	Manaus					x
BGM-0991	1987	Landrace	Brazil	Amazonas	Parintins
BGM-0992	1987	Landrace	Brazil	Amazonas	Manacapuru
BGM-0995	1987	Improved	Colombia	Valle del Cauca	Cali
BGM-0996	1987	Improved	Colombia	Valle del Cauca	Cali
BGM-0998	1987	Improved	Colombia	Valle del Cauca	Cali
BGM-1006	1987	Improved	Colombia	Valle del Cauca	Cali						x
BGM-1007	1987	Improved	Colombia	Valle del Cauca	Cali
BGM-1010	1988	Landrace	Brazil	-	-			x
BGM-1015	1988	Landrace	Brazil	Santa Catarina	Tijucas		x
BGM-1023	1987	Landrace	Brazil	Bahia	Lencois			x
BGM-1024	1987	Landrace	Brazil	Bahia	Lencois					x
BGM-1025	1987	Landrace	Brazil	Bahia	Seabra						x
BGM-1026	1987	Landrace	Brazil	Bahia	Oliveira dos Brejinhos		x
BGM-1027	1987	Landrace	Brazil	Bahia	Oliveira dos Brejinhos
BGM-1028	1987	Landrace	Brazil	Bahia	Ibotirama
BGM-1029	1987	Landrace	Brazil	Bahia	Ibotirama				x
BGM-1031	1987	Landrace	Brazil	Bahia	Cristopolis
BGM-1034	1987	Landrace	Brazil	Goiás	Taguatinga
BGM-1037	1987	Landrace	Brazil	Tocantins	Aurora do Norte
BGM-1040	1987	Landrace	Brazil	Piauí	Cristino Castro	x
BGM-1041	1987	Landrace	Brazil	Piauí	Cristino Castro
BGM-1042	1987	Landrace	Brazil	Ceará	Tiangua
BGM-1043	1987	Landrace	Brazil	Piauí	Cristino Castro
BGM-1044	1987	Landrace	Brazil	Ceará	Iraucuba		x
BGM-1050	1987	Landrace	Brazil	Rio Grande do Norte	Bento Fernandes			x
BGM-1053	1987	Landrace	Brazil	Rio Grande do Norte	Ceara-Mirim		x
BGM-1055	1987	Landrace	Brazil	Rio Grande do Norte	Pureza
BGM-1057	1987	Landrace	Brazil	Rio Grande do Norte	Nisia Floresta
BGM-1060	1987	Landrace	Brazil	Rio Grande do Norte	Ceara-Mirim
BGM-1064	1987	Landrace	Brazil	Paraíba	Remigio
BGM-1067	1987	Landrace	Brazil	Rio Grande do Norte	Bom Jesus
BGM-1068	1987	Landrace	Brazil	Rio Grande do Norte	Pureza
BGM-1073	1987	Landrace	Brazil	Rio Grande do Norte	Touros
BGM-1077	1987	Landrace	Brazil	Paraíba	Mamanguape
BGM-1079	1987	Landrace	Brazil	Paraíba	Santa Rita			x
BGM-1080	1987	Landrace	Brazil	Bahia	Pojuca
BGM-1081	1987	Landrace	Brazil	Pernambuco	Goiana
BGM-1082	1987	Landrace	Brazil	Paraíba	Mari
BGM-1084	1987	Landrace	Brazil	Pernambuco	São José do Belmonte
BGM-1085	1987	Landrace	Brazil	Bahia	Jaguarari
BGM-1087	1987	Landrace	Brazil	Bahia	Jacobina
BGM-1088	1987	Landrace	Brazil	Bahia	Serrinha
BGM-1091	1987	Landrace	Brazil	Rio Grande do Norte	Nisia Floresta					x
BGM-1097	1987	Landrace	Brazil	Mato Grosso	Nova Xavantina			x
BGM-1102	1987	Landrace	Brazil	Mato Grosso	Vila Rica
BGM-1103	1987	Landrace	Brazil	-	-
BGM-1105	1987	Landrace	Brazil	Bahia	Santa Terezinha
BGM-1106	1987	Landrace	Brazil	Bahia	Santa Terezinha
BGM-1107	1987	Landrace	Brazil	Bahia	Santa Terezinha
BGM-1108	1987	Landrace	Brazil	Santa Catarina	Içara
BGM-1110	1987	Landrace	Brazil	Santa Catarina	Araranguá					x
BGM-1111	1988	Landrace	Brazil	Santa Catarina	Barra do Itapocu
BGM-1115	1987	Landrace	Brazil	-	-						x
BGM-1116	1988	Landrace	Brazil	Bahia	Governador Mangabeira			x
BGM-1118	1987	Landrace	Brazil	Bahia	Brumado
BGM-1119	1987	Landrace	Brazil	Tocantins	Aurora do Norte	x
BGM-1120	1987	Landrace	Brazil	Rio Grande do Norte	Cerro Corá	x
BGM-1121	1987	Landrace	Brazil	Rio Grande do Norte	Bom Jesus
BGM-1122	1987	Landrace	Brazil	Paraíba	Lagoa de Roca
BGM-1123	1987	Landrace	Brazil	Bahia	Piritiba			x
BGM-1124	1987	Landrace	Brazil	Bahia	Piritiba				x
BGM-1125	1987	Landrace	Brazil	Rondônia	Presidente Médici
BGM-1126	1987	Landrace	Brazil	Bahia	Igapora
BGM-1127	1987	Landrace	Brazil	Bahia	Conceicao do Coite
BGM-1128	1987	Landrace	Brazil	Bahia	Itirucu		x
BGM-1132	1988	Landrace	Brazil	Amazonas	Manaquiri
BGM-1133	1988	Landrace	Brazil	Amazonas	Autazes		x
BGM-1134	1988	Landrace	Brazil	Amazonas	Catalão
BGM-1136	1988	Landrace	Brazil	Amazonas	Paraná de Paracuúba
BGM-1138	1988	Landrace	Brazil	Amazonas	-			x
BGM-1139	1988	Landrace	Brazil	Amazonas	-		x
BGM-1140	1988	Landrace	Brazil	Amazonas	-
BGM-1141	1988	Landrace	Brazil	Amazonas	-
BGM-1142	1988	Landrace	Brazil	Amazonas	-
BGM-1144	1988	Landrace	Brazil	Amazonas	Barreirinha
BGM-1146	1988	Landrace	Brazil	Amazonas	Barreirinha
BGM-1148	1988	Landrace	Brazil	Bahia	Santo Amaro
BGM-1150	1989	Landrace	Brazil	Bahia	Maracás
BGM-1152	1988	Landrace	Brazil	Amazonas	-					x
BGM-1153	1988	Landrace	Brazil	Amazonas	-	x
BGM-1155	1988	Landrace	Brazil	-	-
BGM-1158	1988	Landrace	Brazil	-	-				x
BGM-1159	1988	Landrace	Brazil	-	-	x
BGM-1161	1988	Landrace	Brazil	Pará	Bragança
BGM-1162	1988	Landrace	Brazil	-	-
BGM-1163	1988	Landrace	Brazil	-	-
BGM-1165	1988	Landrace	Brazil	Pará	Belém
BGM-1167	1988	Landrace	Brazil	-	-
BGM-1171	1988	Landrace	Brazil	Pará	Bragança
BGM-1174	1988	Landrace	Brazil	-	-
BGM-1175	1988	Landrace	Brazil	-	-
BGM-1177	1988	Landrace	Brazil	-	-
BGM-1179	1988	Landrace	Brazil	Paraíba	-	x
BGM-1180	1988	Landrace	Brazil	-	-
BGM-1183	1989	Landrace	Brazil	Acre	-			x
BGM-1184	1989	Landrace	Brazil	-	-
BGM-1188	1989	Landrace	Brazil	-	-
BGM-1189	1989	Landrace	Brazil	Pará	Alenquer			x
BGM-1193	1989	Landrace	Brazil	Bahia	Cruz das Almas
BGM-1195	1989	Landrace	Brazil	-	-
BGM-1196	1989	Landrace	Brazil	Pará	Oiapoque			x
BGM-1202	1989	Landrace	Brazil	Bahia	Cruz das Almas
BGM-1203	1989	Landrace	Brazil	Bahia	Cruz das Almas
BGM-1206	1989	Landrace	Brazil	Bahia	Cruz das Almas
BGM-1213	1989	Improved	Colombia	Valle del Cauca	Cali
BGM-1214	1989	Landrace	Brazil	Pará	São Domingos do Capim	x
BGM-1217	1989	Landrace	Brazil	-	-
BGM-1219	1987	Landrace	Brazil	-	-		x
BGM-1220	1989	Landrace	Brazil	-	-
BGM-1222	1989	Landrace	Brazil	-	-
BGM-1223	1989	Landrace	Brazil	-	-	x
BGM-1225	1989	Landrace	Brazil	-	-
BGM-1226	1989	Landrace	Brazil	-	-				x
BGM-1227	1990	Landrace	Brazil	-	-
BGM-1236	1989	Improved	Colombia	Valle del Cauca	Cali						x
BGM-1243	1989	Improved	Colombia	Valle del Cauca	Cali
BGM-1245	1989	Exchange	Nigéria	-	-
BGM-1248	1989	Exchange	Nigéria	-	-
BGM-1249	1989	Exchange	Nigéria	-	-					x
BGM-1251	1989	Exchange	Nigéria	-	-	x
BGM-1252	1989	Exchange	Nigéria	-	-				x
BGM-1254	1989	Exchange	Nigéria	-	-
BGM-1261	1991	Landrace	Brazil	Pernambuco	Santa Maria da B. Vista
BGM-1262	1991	Landrace	Brazil	Pernambuco	Santa Maria da B. Vista
BGM-1263	1991	Landrace	Brazil	Pernambuco	Santa Maria da B. Vista
BGM-1265	1991	Landrace	Brazil	Pernambuco	Cabrobó
BGM-1266	1991	Landrace	Brazil	Pernambuco	Cabrobó
BGM-1267	1991	Landrace	Brazil	Pernambuco	Petrolina
BGM-1268	1991	Landrace	Brazil	Pernambuco	Petrolina
BGM-1269	1991	Landrace	Brazil	Pernambuco	Petrolina
BGM-1270	1991	Landrace	Brazil	Pernambuco	Petrolina
BGM-1272	1991	Landrace	Brazil	Pernambuco	Petrolina
BGM-1273	1991	Landrace	Brazil	Pernambuco	Petrolina
BGM-1274	1991	Landrace	Brazil	Pernambuco	Ouricuri
BGM-1275	1991	Landrace	Brazil	Pernambuco	Ouricuri						x
BGM-1277	1991	Landrace	Brazil	Pernambuco	Ouricuri
BGM-1278	1991	Landrace	Brazil	Pernambuco	Ouricuri
BGM-1281	1991	Landrace	Brazil	Pernambuco	Ouricuri
BGM-1282	1991	Landrace	Brazil	Pernambuco	Ouricuri		x
BGM-1283	1991	Landrace	Brazil	Pernambuco	Ouricuri
BGM-1284	1991	Landrace	Brazil	Pernambuco	Ouricuri					x
BGM-1285	1991	Landrace	Brazil	Pernambuco	Araripina
BGM-1286	1991	Landrace	Brazil	Pernambuco	Araripina
BGM-1287	1991	Landrace	Brazil	Pernambuco	Araripina					x
BGM-1288	1991	Landrace	Brazil	Pernambuco	Araripina
BGM-1290	1991	Landrace	Brazil	Pernambuco	Araripina			x
BGM-1291	1991	Landrace	Brazil	Pernambuco	Araripina
BGM-1292	1991	Landrace	Brazil	Pernambuco	Araripina
BGM-1293	1991	Landrace	Brazil	Pernambuco	Araripina
BGM-1294	1991	Landrace	Brazil	Pernambuco	Araripina
BGM-1295	1991	Landrace	Brazil	Pernambuco	Araripina				x
BGM-1296	1991	Landrace	Brazil	Pernambuco	Araripina
BGM-1297	1991	Landrace	Brazil	Pernambuco	Araripina
BGM-1298	1991	Landrace	Brazil	Pernambuco	Araripina
BGM-1300	1991	Landrace	Brazil	Pernambuco	Araripina
BGM-1303	1991	Landrace	Brazil	Pernambuco	Bodoco				x
BGM-1304	1991	Landrace	Brazil	Pernambuco	Exu
BGM-1305	1991	Landrace	Brazil	Pernambuco	Exu	x
BGM-1306	1991	Landrace	Brazil	Pernambuco	Exu
BGM-1308	1991	Landrace	Brazil	Ceará	Crato						x
BGM-1309	1991	Landrace	Brazil	Ceará	Crato					x
BGM-1310	1991	Landrace	Brazil	Ceará	Crato
BGM-1313	1991	Landrace	Brazil	Pernambuco	São Jose do Belmonte	x
BGM-1314	1991	Landrace	Brazil	Pernambuco	São Jose do Belmonte				x
BGM-1315	1991	Landrace	Brazil	Pernambuco	São Jose do Belmonte				x
BGM-1316	1991	Landrace	Brazil	Pernambuco	São Jose do Belmonte			x
BGM-1317	1991	Landrace	Brazil	Pernambuco	São Jose do Belmonte			x
BGM-1318	1991	Landrace	Brazil	Pernambuco	São Jose do Belmonte
BGM-1319	1991	Landrace	Brazil	Pernambuco	Afogados da Ingazeira
BGM-1321	1991	Landrace	Brazil	Pernambuco	Afogados da Ingazeira
BGM-1323	1991	Landrace	Brazil	Pernambuco	Afogados da Ingazeira	x
BGM-1324	1991	Landrace	Brazil	Pernambuco	Afogados da Ingazeira
BGM-1325	1991	Landrace	Brazil	Pernambuco	Afogados da Ingazeira						x
BGM-1326	1991	Landrace	Brazil	Pernambuco	Afogados da Ingazeira
BGM-1327	1991	Landrace	Brazil	Paraíba	Monteiro				x
BGM-1328	1991	Landrace	Brazil	Paraíba	Monteiro
BGM-1329	1991	Landrace	Brazil	Paraíba	Monteiro
BGM-1331	1991	Landrace	Brazil	Paraíba	Monteiro			x
BGM-1332	1991	Landrace	Brazil	Paraíba	Zabele
BGM-1333	1991	Landrace	Brazil	Paraíba	Zabele				x
BGM-1335	1991	Landrace	Brazil	Pernambuco	Sertania
BGM-1336	1991	Landrace	Brazil	Pernambuco	Sertania
BGM-1337	1991	Landrace	Brazil	Pernambuco	Sertania
BGM-1338	1991	Landrace	Brazil	Pernambuco	Sertania
BGM-1339	1991	Landrace	Brazil	Pernambuco	Sertania
BGM-1342	1991	Landrace	Brazil	Pernambuco	Sertania
BGM-1344	1991	Landrace	Brazil	Paraíba	Sertania
BGM-1345	1991	Landrace	Brazil	Paraíba	Sertania
BGM-1346	1991	Landrace	Brazil	Paraíba	Prata
BGM-1347	1991	Landrace	Brazil	Paraíba	Prata
BGM-1348	1991	Landrace	Brazil	Paraíba	Sumé					x
BGM-1349	1991	Landrace	Brazil	Paraíba	Serra Branca					x
BGM-1352	1991	Landrace	Brazil	Paraíba	Santa Luzia
BGM-1353	1991	Landrace	Brazil	Paraíba	Santa Luzia
BGM-1354	1991	Landrace	Brazil	Paraíba	São Mamede			x
BGM-1355	1991	Landrace	Brazil	Paraíba	Teixeira				x
BGM-1356	1991	Landrace	Brazil	Paraíba	Teixeira
BGM-1358	1991	Landrace	Brazil	Paraíba	Teixeira
BGM-1360	1991	Landrace	Brazil	Paraíba	Desterro
BGM-1362	1991	Landrace	Brazil	Paraíba	Desterro
BGM-1364	1991	Landrace	Brazil	Paraíba	Taperoá
BGM-1365	1991	Landrace	Brazil	Paraíba	Taperoá						x
BGM-1366	1991	Landrace	Brazil	Paraíba	Juazeirinho
BGM-1367	1991	Landrace	Brazil	Paraíba	Juazeirinho
BGM-1368	1991	Landrace	Brazil	Paraíba	Juazeirinho		x
BGM-1370	1991	Landrace	Brazil	Paraíba	Juazeirinho
BGM-1371	1991	Landrace	Brazil	Paraíba	Soledade
BGM-1373	1991	Landrace	Brazil	Paraíba	Soledade
BGM-1376	1991	Landrace	Brazil	Paraíba	São Vicente do Serido	x
BGM-1377	1991	Landrace	Brazil	Paraíba	São Vicente do Serido			x
BGM-1378	1991	Landrace	Brazil	Paraíba	São Vicente do Serido
BGM-1379	1991	Landrace	Brazil	Paraíba	Pedra Lavrada
BGM-1380	1991	Landrace	Brazil	Paraíba	Pedra Lavrada			x
BGM-1381	1991	Landrace	Brazil	Paraíba	Pedra Lavrada
BGM-1383	1991	Landrace	Brazil	Paraíba	Picuí
BGM-1385	1991	Landrace	Brazil	Rio Grande do Norte	Campo Redondo
BGM-1386	1991	Landrace	Brazil	Rio Grande do Norte	Campo Redondo						x
BGM-1387	1991	Landrace	Brazil	Rio Grande do Norte	Campo Redondo					x
BGM-1388	1991	Landrace	Brazil	Rio Grande do Norte	Campo Redondo
BGM-1389	1991	Landrace	Brazil	Rio Grande do Norte	Coronel Ezequiel
BGM-1395	1991	Landrace	Brazil	Rio Grande do Norte	Santa Cruz
BGM-1396	1991	Landrace	Brazil	Rio Grande do Norte	Santa Cruz
BGM-1397	1991	Landrace	Brazil	Rio Grande do Norte	Tangara
BGM-1400	1991	Landrace	Brazil	Rio Grande do Norte	Sitio Novo
BGM-1401	1991	Landrace	Brazil	Rio Grande do Norte	São Tomé	x
BGM-1402	1991	Landrace	Brazil	Rio Grande do Norte	São Tomé
BGM-1403	1991	Landrace	Brazil	Rio Grande do Norte	São Tomé					x
BGM-1406	1991	Landrace	Brazil	Rio Grande do Norte	Cerro Corá			x
BGM-1407	1991	Landrace	Brazil	Rio Grande do Norte	Cerro Corá	x
BGM-1408	1991	Landrace	Brazil	Rio Grande do Norte	Cerro Corá			x
BGM-1409	1991	Landrace	Brazil	Rio Grande do Norte	São Vicente
BGM-1410	1991	Landrace	Brazil	Rio Grande do Norte	São Vicente
BGM-1412	1991	Landrace	Brazil	Rio Grande do Norte	Cruzeta
BGM-1413	1991	Landrace	Brazil	Rio Grande do Norte	Carnauba dos Dantas
BGM-1414	1991	Landrace	Brazil	Rio Grande do Norte	Jardim do Serido
BGM-1416	1991	Landrace	Brazil	Rio Grande do Norte	São Rafael
BGM-1417	1991	Landrace	Brazil	Rio Grande do Norte	Angicos
BGM-1419	1991	Landrace	Brazil	Rio Grande do Norte	Lajes		x
BGM-1420	1991	Landrace	Brazil	Rio Grande do Norte	Pedro Avelino
BGM-1422	1991	Landrace	Brazil	Rio Grande do Norte	Açu
BGM-1423	1991	Landrace	Brazil	Pernambuco	São Caetano
BGM-1424	1991	Landrace	Brazil	Pernambuco	São Caetano
BGM-1425	1991	Landrace	Brazil	Pernambuco	São Caetano	x
BGM-1426	1991	Landrace	Brazil	Pernambuco	Caruaru					x
BGM-1428	1991	Landrace	Brazil	Pernambuco	Caruaru
BGM-1429	1991	Landrace	Brazil	Pernambuco	Caruaru
BGM-1432	1991	Landrace	Brazil	Pernambuco	Caruaru
BGM-1433	1991	Landrace	Brazil	Pernambuco	São Bento do Una	x
BGM-1434	1991	Landrace	Brazil	Pernambuco	São Bento do Una
BGM-1436	1991	Landrace	Brazil	Pernambuco	São Bento do Una
BGM-1437	1991	Landrace	Brazil	Pernambuco	Altinho
BGM-1439	1991	Landrace	Brazil	Bahia	Macaúbas
BGM-1440	1991	Landrace	Brazil	Bahia	Macaúbas		x
BGM-1441	1991	Landrace	Brazil	Bahia	Macaúbas
BGM-1442	1991	Landrace	Brazil	Bahia	Catu
BGM-1444	1991	Landrace	Brazil	Pará	Altamira
BGM-1446	1991	Landrace	Brazil	Bahia	Cruz das Almas			x
BGM-1448	1991	Landrace	Brazil	-	-		x
BGM-1450	1991	Landrace	Brazil	Paraná	Clevelandia
BGM-1451	1991	Landrace	Brazil	Paraná	Clevelandia
BGM-1452	1991	Landrace	Brazil	Paraná	Clevelandia						x
BGM-1453	1991	Landrace	Brazil	Paraná	Clevelandia
BGM-1454	1991	Landrace	Brazil	Paraná	Clevelandia
BGM-1455	1991	Landrace	Brazil	Paraná	Clevelandia
BGM-1456	1990	Landrace	Brazil	Mato Grosso	São José dos Quatro Marcos			x
BGM-1457	1992	Landrace	Brazil	Bahia	Santa Maria da Vitoria
BGM-1458	1992	Landrace	Brazil	Amapá	Macapá					x
BGM-1464	1992	Landrace	Brazil	Paraná	-
BGM-1466	1993	Landrace	Brazil	-	-
BGM-1468	1993	Landrace	Brazil	-	-
BGM-1472	1994	Landrace	Brazil	Bahia	Juazeiro
BGM-1473	1994	Landrace	Brazil	Bahia	Juazeiro
BGM-1474	1994	Landrace	Brazil	Bahia	Juazeiro					x
BGM-1475	1994	Landrace	Brazil	Bahia	Juazeiro
BGM-1476	1994	Landrace	Brazil	Bahia	Juazeiro
BGM-1477	1994	Landrace	Brazil	Bahia	Juazeiro
BGM-1479	1994	Landrace	Brazil	Bahia	Juazeiro
BGM-1480	1994	Landrace	Brazil	Bahia	Juazeiro			x
BGM-1481	1994	Landrace	Brazil	Bahia	Juazeiro
BGM-1482	1994	Landrace	Brazil	Bahia	Juazeiro		x
BGM-1483	1994	Landrace	Brazil	Bahia	Juazeiro			x
BGM-1484	1994	Landrace	Brazil	Bahia	Juazeiro
BGM-1485	1994	Landrace	Brazil	Bahia	Juazeiro				x
BGM-1486	1994	Landrace	Brazil	Bahia	Juazeiro			x
BGM-1487	1994	Landrace	Brazil	Bahia	Jaguarari
BGM-1488	1994	Landrace	Brazil	Bahia	Jaguarari
BGM-1489	1994	Landrace	Brazil	Bahia	Jaguarari
BGM-1490	1994	Landrace	Brazil	Bahia	Jaguarari			x
BGM-1491	1994	Landrace	Brazil	Bahia	Jaguarari
BGM-1492	1994	Landrace	Brazil	Bahia	Jaguarari
BGM-1494	1994	Landrace	Brazil	Bahia	Jaguarari
BGM-1495	1994	Landrace	Brazil	Bahia	Itiúba
BGM-1496	1994	Landrace	Brazil	Bahia	Itiúba
BGM-1498	1994	Landrace	Brazil	Bahia	Itiúba			x
BGM-1499	1994	Landrace	Brazil	Bahia	Itiúba			x
BGM-1502	1994	Landrace	Brazil	Bahia	Itiúba				x
BGM-1503	1994	Landrace	Brazil	Bahia	Itiúba
BGM-1507	1994	Landrace	Brazil	Bahia	Itiúba
BGM-1508	1994	Landrace	Brazil	Bahia	Capim Grosso						x
BGM-1510	1994	Landrace	Brazil	Bahia	Capim Grosso
BGM-1511	1994	Landrace	Brazil	Bahia	Capim Grosso		x
BGM-1513	1994	Landrace	Brazil	Bahia	Piritiba					x
BGM-1516	1994	Landrace	Brazil	Bahia	Cafarnaum
BGM-1517	1994	Landrace	Brazil	Bahia	Cafarnaum
BGM-1518	1994	Landrace	Brazil	Bahia	Cafarnaum
BGM-1519	1994	Landrace	Brazil	Bahia	São Gabriel
BGM-1520	1994	Landrace	Brazil	Bahia	Xique-Xique
BGM-1521	1994	Landrace	Brazil	Bahia	Xique-Xique
BGM-1524	1994	Landrace	Brazil	Bahia	Xique-Xique
BGM-1525	1994	Landrace	Brazil	Bahia	Xique-Xique		x
BGM-1527	1994	Landrace	Brazil	Bahia	Xique-Xique
BGM-1530	1994	Landrace	Brazil	Bahia	Xique-Xique			x
BGM-1532	1994	Landrace	Brazil	Bahia	Morpará
BGM-1534	1994	Landrace	Brazil	Bahia	Morpará		x
BGM-1535	1994	Landrace	Brazil	Bahia	Morpará
BGM-1537	1994	Landrace	Brazil	Bahia	Paratinga					x
BGM-1539	1994	Landrace	Brazil	Bahia	Bom Jesus da Lapa
BGM-1540	1994	Landrace	Brazil	Bahia	Bom Jesus da Lapa
BGM-1541	1994	Landrace	Brazil	Bahia	Bom Jesus da Lapa			x
BGM-1542	1994	Landrace	Brazil	Bahia	Bom Jesus da Lapa					x
BGM-1544	1994	Landrace	Brazil	Bahia	Santa Maria da Vitória
BGM-1545	1994	Landrace	Brazil	Bahia	Santa Maria da Vitória
BGM-1549	1994	Landrace	Brazil	Bahia	Santa Maria da Vitória
BGM-1550	1994	Landrace	Brazil	Bahia	Santa Maria da Vitória
BGM-1551	1994	Landrace	Brazil	Bahia	Vanderlei
BGM-1552	1994	Landrace	Brazil	Bahia	Angical
BGM-1558	1994	Landrace	Brazil	Bahia	Riachão das Neves
BGM-1560	1994	Landrace	Brazil	Bahia	Riachão das Neves					x
BGM-1563	1994	Landrace	Brazil	Piauí	Cristalândia do Piauí
BGM-1566	1994	Landrace	Brazil	Piauí	Corrente	x
BGM-1567	1994	Landrace	Brazil	Piauí	Corrente	x
BGM-1569	1994	Landrace	Brazil	Piauí	Bom Jesus da Gurgueia
BGM-1576	1994	Landrace	Brazil	Piauí	São João do Piauí
BGM-1579	1994	Landrace	Brazil	Piauí	São Raimundo Nonato
BGM-1581	1994	Landrace	Brazil	Piauí	São Raimundo Nonato		x
BGM-1582	1994	Landrace	Brazil	Piauí	São Raimundo Nonato
BGM-1583	1994	Landrace	Brazil	Piauí	Canto do Buriti		x
BGM-1584	1994	Landrace	Brazil	Piauí	Canto do Buriti
BGM-1585	1994	Landrace	Brazil	Piauí	Itaueira
BGM-1590	1994	Landrace	Brazil	Piauí	Nazaré do Piauí
BGM-1593	1994	Landrace	Brazil	Piauí	Regeneração
BGM-1594	1994	Landrace	Brazil	Piauí	São Gonçalo do Piauí
BGM-1595	1994	Landrace	Brazil	Piauí	São Gonçalo do Piauí
BGM-1596	1994	Landrace	Brazil	Piauí	Barro Duro
BGM-1598	1994	Landrace	Brazil	Piauí	Barro Duro
BGM-1599	1994	Landrace	Brazil	Piauí	Elesbão Veloso					x
BGM-1601	1994	Landrace	Brazil	Piauí	Elesbão Veloso
BGM-1602	1994	Landrace	Brazil	Piauí	Inhuma
BGM-1603	1994	Landrace	Brazil	Piauí	Inhuma						x
BGM-1604	1994	Landrace	Brazil	Piauí	Picos
BGM-1605	1994	Landrace	Brazil	Piauí	Oeiras						x
BGM-1606	1994	Landrace	Brazil	Piauí	Oeiras		x
BGM-1607	1994	Landrace	Brazil	Piauí	Colônia do Gurguéia
BGM-1608	1994	Landrace	Brazil	Piauí	Colônia do Gurguéia
BGM-1610	1994	Landrace	Brazil	Piauí	Simplício Mendes
BGM-1611	1994	Landrace	Brazil	Piauí	Santo Inácio do Piauí	x
BGM-1613	1994	Landrace	Brazil	Piauí	Jaicós
BGM-1614	1994	Landrace	Brazil	Piauí	Paulistana
BGM-1615	1994	Landrace	Brazil	Piauí	Paulistana
BGM-1616	1995	Landrace	Brazil	Bahia	Itaberaba
BGM-1618	1995	Landrace	Brazil	-	-
BGM-1619	1995	Improved	Brazil	-	-
BGM-1620	1995	Landrace	Brazil	Paraíba	Campina Grande
BGM-1623	1995	Landrace	Brazil	Paraíba	Campina Grande				x
BGM-1624	1995	Landrace	Brazil	Paraíba	Campina Grande
BGM-1626	1995	Landrace	Brazil	Paraíba	Campina Grande
BGM-1627	1995	Landrace	Brazil	Pernambuco	Petrolina					x
BGM-1628	1995	Landrace	Brazil	Pernambuco	Petrolina
BGM-1631	1995	Landrace	Brazil	Bahia	Alagoinhas
BGM-1632	1995	Landrace	Brazil	Paraná	-
BGM-1633	1995	Landrace	Brazil	Sergipe	-						x
BGM-1634	1995	Landrace	Brazil	Sergipe	-
BGM-1635	1995	Landrace	Brazil	Sergipe	-
BGM-1636	1995	Landrace	Brazil	Ceará	Tianguá			x
BGM-1637	1995	Landrace	Brazil	Pará	BR-163		x
BGM-1638	1995	Landrace	Brazil	Pará	BR-163					x
BGM-1640	1995	Landrace	Brazil	Bahia	BR-135	x
BGM-1643	1996	Landrace	Brazil	Bahia	Laje
BGM-1645	1996	Landrace	Brazil	Bahia	Itaberaba
BGM-1646	1996	Landrace	Brazil	Sergipe	Ribeirópolis					x
BGM-1648	1996	Landrace	Brazil	Bahia	Camacan
BGM-1649	1996	Landrace	Brazil	Bahia	Correntina
BGM-1650	1996	Landrace	Brazil	Bahia	Amargosa
BGM-1655	1996	Landrace	Brazil	Sergipe	Aquidabã
BGM-1656	1996	Improved	Brazil	Bahia	Cruz das Almas
BGM-1657	1996	Improved	Brazil	Bahia	Cruz das Almas
BGM-1658	1996	Improved	Brazil	Bahia	Cruz das Almas					x
BGM-1659	1996	Improved	Brazil	Bahia	Cruz das Almas			x
BGM-1661	1997	Exchange	Brazil	Paraná	-			x
BGM-1662	1997	Exchange	Brazil	Paraná	-
BGM-1666	1999	Landrace	Brazil	Pará	BR-316
BGM-1667	1999	Landrace	Brazil	Pará	BR-316
BGM-1668	1999	Landrace	Brazil	Pará	BR-316
BGM-1671	1999	Landrace	Brazil	Pará	BR-316					x
BGM-1672	1999	Landrace	Brazil	Pará	BR-316
BGM-1674	1999	Landrace	Brazil	Pará	BR-316
BGM-1675	1999	Landrace	Brazil	Pará	BR-316
BGM-1677	1999	Landrace	Brazil	Pará	BR-316
BGM-1678	1999	Landrace	Brazil	Pará	BR-316
BGM-1679	1999	Landrace	Brazil	Pará	BR-316
BGM-1680	1999	Landrace	Brazil	Pará	BR-316			x
BGM-1681	1999	Landrace	Brazil	Bahia	Cruz das Almas			x
BGM-1682	1999	Landrace	Brazil	Bahia	Tucano
BGM-1683	1999	Landrace	Brazil	Bahia	Santo Antônio de Jesus
BGM-1684	1999	Landrace	Brazil	Bahia	Marcionílio Souza
BGM-1685	1999	Landrace	Brazil	Bahia	BR-101
BGM-1686	1999	Landrace	Brazil	Pernambuco	Araripina				x
BGM-1688	1999	Landrace	Brazil	Bahia	Porto Seguro
BGM-1689	1999	Landrace	Brazil	Bahia	Porto Seguro
BGM-1690	2000	Landrace	Brazil	Pernambuco	Araripina
BGM-1691	2000	Landrace	Brazil	Bahia	Cruz das Almas
BGM-1692	1999	Landrace	Brazil	Bahia	São Felipe - Br 101
BGM-1693	1999	Improved	Brazil	Bahia	Cruz das Almas
BGM-1695	2000	Landrace	Brazil	Bahia	Guanambi	x
BGM-1697	2001	Exchange	Brazil	São Paulo	Campinas
BGM-1698	2001	Landrace	Brazil	Mato Grosso do Sul	BR-163
BGM-1700	2001	Landrace	Brazil	Amazonas	BR-230		x
BGM-1701	2001	Landrace	Brazil	Amazonas	BR-230
BGM-1702	2001	Landrace	Brazil	Amazonas	BR-230						x
BGM-1703	2001	Landrace	Brazil	Amazonas	BR-230
BGM-1705	2001	Landrace	Brazil	Amazonas	BR-230
BGM-1706	2001	Landrace	Brazil	Amazonas	BR-230				x
BGM-1707	2001	Landrace	Brazil	Amazonas	BR-230
BGM-1708	2001	Landrace	Brazil	Amazonas	BR-230
BGM-1709	2001	Landrace	Brazil	Amazonas	BR-230
BGM-1710	2001	Landrace	Brazil	Amazonas	BR-230		x
BGM-1711	2001	Landrace	Brazil	Amazonas	BR-230		x
BGM-1712	2001	Landrace	Brazil	Amazonas	BR-174			x
BGM-1713	2001	Landrace	Brazil	Amazonas	BR-175
BGM-1714	2001	Landrace	Brazil	Amazonas	BR-176			x
BGM-1715	2001	Landrace	Brazil	Amazonas	BR-177
BGM-1716	2001	Landrace	Brazil	Amazonas	BR-178					x
BGM-1718	2001	Landrace	Brazil	Amazonas	BR-179					x
BGM-1719	2001	Landrace	Brazil	Maranhão	BR-226
BGM-1721	2001	Landrace	Brazil	Bahia	Santo Antônio de Jesus
BGM-1722	2001	Landrace	Brazil	Bahia	Santo Antônio de Jesus
BGM-1723	2001	Improved	Brazil	Bahia	Cruz das Almas
BGM-1724	2001	Improved	Brazil	Bahia	Cruz das Almas
BGM-1725	2001	Improved	Brazil	Bahia	Cruz das Almas	x
BGM-1726	2001	Improved	Brazil	Bahia	Cruz das Almas		x
BGM-1727	2001	Improved	Brazil	Bahia	Cruz das Almas
BGM-1729	2001	Landrace	Brazil	Maranhão	Santa Rita
BGM-1730	2001	Landrace	Brazil	Maranhão	Santa Rita
BGM-1731	2001	Landrace	Brazil	Maranhão	BR-226
BGM-1732	2001	Landrace	Brazil	Maranhão	BR-226
BGM-1733	2001	Landrace	Brazil	Maranhão	Santa Rita
BGM-1734	2001	Landrace	Brazil	Maranhão	Santa Rita
BGM-1735	2001	Landrace	Brazil	Maranhão	Santa Rita
BGM-1736	2001	Landrace	Brazil	Maranhão	Santa Rita
BGM-1738	2001	Landrace	Brazil	Maranhão	Santa Rita			x
BGM-1739	2001	Landrace	Brazil	Maranhão	Santa Rita			x
BGM-1740	2001	Landrace	Brazil	Maranhão	Santa Rita
BGM-1741	2001	Landrace	Brazil	Maranhão	Santa Rita				x
BGM-1742	2001	Landrace	Brazil	Maranhão	Santa Rita
BGM-1744	2001	Landrace	Brazil	Maranhão	Santa Rita		x
BGM-1745	2001	Landrace	Brazil	Maranhão	Santa Rita					x
BGM-1746	2001	Landrace	Brazil	Maranhão	Santa Rita
BGM-1747	2001	Landrace	Brazil	Maranhão	Santa Rita		x
BGM-1748	2001	Landrace	Brazil	Maranhão	Santa Rita
BGM-1749	2001	Landrace	Brazil	Maranhão	Santa Rita		x
BGM-1750	2001	Landrace	Brazil	Maranhão	Santa Rita					x
BGM-1751	2001	Landrace	Brazil	Maranhão	Chapadinha		x
BGM-1752	2001	Landrace	Brazil	Maranhão	Chapadinha	x
BGM-1753	2001	Landrace	Brazil	Maranhão	Chapadinha
BGM-1754	2001	Landrace	Brazil	Maranhão	Chapadinha					x
BGM-1755	2001	Landrace	Brazil	Maranhão	Chapadinha
BGM-1756	2001	Landrace	Brazil	Maranhão	Chapadinha
BGM-1757	2001	Landrace	Brazil	Maranhão	Chapadinha
BGM-1759	2001	Landrace	Brazil	Maranhão	Chapadinha
BGM-1760	2001	Landrace	Brazil	Maranhão	Chapadinha
BGM-1761	2001	Landrace	Brazil	Maranhão	Chapadinha
BGM-1762	2001	Landrace	Brazil	Maranhão	Chapadinha
BGM-1764	2001	Landrace	Brazil	Maranhão	Chapadinha	x
BGM-1765	2001	Landrace	Brazil	Maranhão	Chapadinha
BGM-1766	2001	Landrace	Brazil	Maranhão	Chapadinha
BGM-1767	2001	Landrace	Brazil	Maranhão	Chapadinha
BGM-1768	2001	Landrace	Brazil	Maranhão	Chapadinha			x
BGM-1769	2001	Landrace	Brazil	Maranhão	Chapadinha
BGM-1770	2001	Landrace	Brazil	Maranhão	Chapadinha			x
BGM-1771	2001	Landrace	Brazil	Maranhão	Chapadinha
BGM-1779	2001	Landrace	Brazil	Maranhão	São Luis		x
BGM-1780	2001	Landrace	Brazil	Maranhão	São Luis			x
BGM-1783	2001	Landrace	Brazil	Maranhão	São Luis
BGM-1784	2001	Landrace	Brazil	Maranhão	São Luis
BGM-1794	2001	Landrace	Brazil	Maranhão	São Luis					x
BGM-1811	2002	Improved	Brazil	Bahia	Vitória da Conquista
BGM-1814	2003	Landrace	Brazil	Bahia	Vitória da Conquista
BGM-1816	2003	Landrace	Brazil	Roraima	BR-174
BGM-1817	2003	Landrace	Brazil	Bahia	Caetité
BGM-1818	2003	Landrace	Brazil	Bahia	Caetité
BGM-1819	2004	Landrace	Brazil	Maranhão	São Luis
BGM-1821	2004	Landrace	Brazil	Bahia	Venceslau Guimarães
BGM-1822	2004	Landrace	Brazil	Bahia	BR-407
BGM-1824	2005	Landrace	Brazil	Pará	Belém
BGM-1828	2005	Landrace	Brazil	Pará	Belém
BGM-1830	2005	Landrace	Brazil	Pará	Belém				x
BGM-1832	2005	Landrace	Brazil	Pará	Belém
BGM-1835	2005	Landrace	Brazil	Pará	Belém	x
BGM-1837	2005	Landrace	Brazil	Pará	Belém
BGM-1840	2005	Landrace	Brazil	Pará	Belém
BGM-1847	2005	Landrace	Brazil	Pará	Belém	x
BGM-1850	2005	Landrace	Brazil	Pará	Belém			x
BGM-1866	2005	Landrace	Brazil	Paraná	BR-277
BGM-1867	2005	Landrace	Brazil	Paraná	BR-277
BGM-1876	2005	Landrace	Brazil	Tocantins	BR-277				x
BGM-1878	2005	Landrace	Brazil	Tocantins	BR-277					x
BGM-1880	2006	Landrace	Brazil	Bahia	Salvador
BGM-1881	2006	Landrace	Brazil	Bahia	Salvador
BGM-1884	2006	Landrace	Brazil	Amazonas	Parintins
BGM-1956	2006	Landrace	Brazil	Amazonas	Nhamundá
BGM-1962	2006	Landrace	Brazil	Amazonas	Juruti		x
BGM-1969	2006	Landrace	Brazil	Amazonas	Juruti
BGM-1980	2006	Landrace	Brazil	Amazonas	Itapiranga
BGM-1981	2006	Landrace	Brazil	Amazonas	Itapiranga		x
BGM-1985	2006	Landrace	Brazil	Amazonas	Itapiranga
BGM-1999	2006	Landrace	Brazil	Amazonas	São Seb. do Uatumã
BGM-2018	2007	Improved	Brazil	Bahia	Cruz das Almas					x
BGM-2019	2008	Improved	Brazil	Bahia	Cruz das Almas			x
BGM-2020	2008	Improved	Brazil	Bahia	Cruz das Almas
BGM-2022	2008	Improved	Brazil	Pará	Belém		x
BGM-2025	2008	Exchange	Brazil	Paraná	Marechal Cândido Rondon			x
BGM-2026	2011	Exchange	Brazil	Paraná	Marechal Cândido Rondon					x
BGM-2028	2006	Landrace	Brazil	Pernambuco	Araripina		x
BGM-2030	2007	Landrace	Brazil	Maranhão	Axixá
BGM-2032	2007	Landrace	Brazil	Maranhão	Axixá
BGM-2035	2008	Landrace	Brazil	Maranhão	Axixá
BGM-2038	2008	Landrace	Brazil	Bahia	Cruz das Almas			x
BGM-2047	2008	Improved	Colombia	Valle del Cauca	Cali
BGM-2053	2011	Exchange	Brazil	Rio Grande do Sul	Pelotas			x
BGM-2054	2011	Exchange	Brazil	Rio Grande do Sul	Pelotas	x
BGM-2057	2011	Exchange	Brazil	Rio Grande do Sul	Pelotas
BGM-2058	2011	Exchange	Brazil	Rio Grande do Sul	Pelotas
BGM-2059	2011	Exchange	Brazil	Rio Grande do Sul	Pelotas
BGM-2060	2011	Exchange	Brazil	Rio Grande do Sul	Pelotas
BGM-2061	2011	Exchange	Brazil	Rio Grande do Sul	Pelotas			x
BGM-2062	2011	Exchange	Brazil	Rio Grande do Sul	Pelotas					x
BGM-2063	2011	Exchange	Brazil	Rio Grande do Sul	Pelotas		x
BGM-2064	2011	Exchange	Brazil	Rio Grande do Sul	Pelotas
BGM-2066	2011	Exchange	Brazil	Rio Grande do Sul	Pelotas
BGM-2069	2011	Exchange	Brazil	Rio Grande do Sul	Pelotas
BGM-2070	2011	Exchange	Brazil	Rio Grande do Sul	Pelotas			x
BGM-2071	2011	Exchange	Brazil	Rio Grande do Sul	Pelotas
BGM-2072	2011	Exchange	Brazil	Rio Grande do Sul	Pelotas
BGM-2074	2011	Exchange	Brazil	Rio Grande do Sul	Pelotas
BGM-2076	2011	Exchange	Brazil	Rio Grande do Sul	Pelotas
BGM-2078	2011	Exchange	Brazil	Rio Grande do Sul	Pelotas
BGM-2079	2011	Exchange	Brazil	Rio Grande do Sul	Pelotas					x
BGM-2080	2011	Exchange	Brazil	Rio Grande do Sul	Pelotas			x
BGM-2081	2011	Exchange	Brazil	Rio Grande do Sul	Pelotas				x
BGM-2083	2011	Exchange	Brazil	Rio Grande do Sul	Pelotas						x
BGM-2085	2011	Exchange	Brazil	Rio Grande do Sul	Pelotas		x
BGM-2086	2011	Exchange	Brazil	Rio Grande do Sul	Pelotas					x
BGM-2090	2012	Exchange	Brazil	Paraná	Marechal Cândido Rondon
BGM-2094	2012	Exchange	Brazil	Paraná	Marechal Cândido Rondon					x
BGM-2095	2012	Exchange	Brazil	Bahia	Laje
BGM-2096	2012	Exchange	Brazil	Paraná	Marechal Cândido Rondon
BGM-2097	2012	Exchange	Brazil	Paraná	Marechal Cândido Rondon
BGM-2100	2012	Exchange	Brazil	Paraná	Marechal Cândido Rondon
BGM-2101	2012	Exchange	Brazil	Paraná	Marechal Cândido Rondon
BGM-2104	2012	Exchange	Brazil	Paraná	Marechal Cândido Rondon		x
BGM-2105	2012	Exchange	Brazil	Paraná	Marechal Cândido Rondon			x
BGM-2110	2012	Exchange	Brazil	Paraná	Marechal Cândido Rondon	x
BGM-2111	2012	Exchange	Brazil	Paraná	Marechal Cândido Rondon
BGM-2119	2012	Exchange	Brazil	Paraná	Marechal Cândido Rondon						x
BGM-2120	2014	Exchange	Uganda	-	Kampala		x
BGM-2121	2013	Exchange	Brazil	Pernambuco	Petrolina
BGM-2122	2014	Exchange	Brazil	Pernambuco	Petrolina
BGM-2123	2014	Improved	Brazil	Pernambuco	Petrolina						x
BGM-2126	2014	Exchange	Brazil	Pernambuco	Petrolina
BGM-2127	2014	Landrace	Brazil	Distrito Federal	Planaltina		x
BGM-2133	2014	Exchange	Brazil	Pernambuco	Petrolina
BGM-2134	2014	Exchange	Brazil	Pernambuco	Petrolina
BGM-2135	2014	Exchange	Brazil	Pernambuco	Petrolina
BGM-2136	2014	Exchange	Brazil	Pernambuco	Petrolina					x
BGM-2140	2013	Exchange	Brazil	Pernambuco	Petrolina	x
BGM-2142	2014	Exchange	Brazil	Pernambuco	Petrolina		x
BGM-2143	2014	Exchange	Brazil	Pernambuco	Petrolina
BGM-2145	2014	Exchange	Brazil	Pernambuco	Petrolina
BGM-2147	2014	Exchange	Brazil	Pernambuco	Petrolina
BGM-2148	2014	Exchange	Brazil	Pernambuco	Petrolina
BGM-2149	2014	Exchange	Brazil	Pernambuco	Petrolina	x
BGM-2151	2013	Exchange	Brazil	Pernambuco	Petrolina
BGM-2152	2014	Exchange	Brazil	Pernambuco	Petrolina
BGM-2153	2014	Exchange	Brazil	Pernambuco	Petrolina	x
BGM-2154	2014	Exchange	Brazil	Pernambuco	Petrolina
BGM-2157	2014	Exchange	Brazil	Pernambuco	Petrolina	x
BGM-2158	2014	Exchange	Brazil	Pernambuco	Petrolina
BGM-2159	2014	Exchange	Brazil	Pernambuco	Petrolina
BGM-2160	2014	Landrace	Brazil	Espírito Santo	Iúna
BGM-2161	2014	Landrace	Brazil	Espírito Santo	Iúna	x
BGM-2163	2014	Landrace	Brazil	Espírito Santo	Iúna
BGM-2164	2014	Landrace	Brazil	Espírito Santo	Iúna			x
BGM-2165	2014	Landrace	Brazil	Espírito Santo	Iúna
BGM-2167	2014	Landrace	Brazil	Espírito Santo	Iúna	x
BGM-2168	2014	Landrace	Brazil	Espírito Santo	Iúna	x
BGM-2169	2014	Landrace	Brazil	Espírito Santo	Iúna						x
BGM-2170	2014	Landrace	Brazil	Espírito Santo	Iúna
BGM-2171	2014	Landrace	Brazil	Espírito Santo	Iúna
BGM-2172	2014	Landrace	Brazil	Espírito Santo	Iúna
BGM-2173	2014	Landrace	Brazil	Espírito Santo	Iúna
BGM-2174	2014	Landrace	Brazil	Espírito Santo	Iúna					x
BGM-2175	2014	Landrace	Brazil	Espírito Santo	Iúna		x
BGM-2176	2014	Landrace	Brazil	Espírito Santo	Iúna
BGM-2177	2014	Landrace	Brazil	Espírito Santo	Iúna				x
BGM-2178	2014	Landrace	Brazil	Espírito Santo	Iúna
BGM-2179	2014	Landrace	Brazil	Espírito Santo	Iúna
BGM-2181	2014	Landrace	Brazil	Espírito Santo	Iúna
BGM-2182	2014	Landrace	Brazil	Espírito Santo	Iúna				x
BGM-2183	2014	Landrace	Brazil	Espírito Santo	Iúna
BGM-2184	2014	Landrace	Brazil	Espírito Santo	Iúna						x
BGM-2185	2014	Landrace	Brazil	Espírito Santo	Iúna
BGM-2186	2014	Landrace	Brazil	Espírito Santo	Iúna
BGM-2187	2014	Exchange	Brazil	Pernambuco	Petrolina			x
BGM-2188	2014	Exchange	Brazil	Pernambuco	Petrolina					x
BGM-2189	2014	Exchange	Brazil	Pernambuco	Petrolina	x
BGM-2191	2014	Exchange	Brazil	Pernambuco	Petrolina				x
BGM-2192	2013	Landrace	Brazil	Bahia	Laje			x
BGM-2193	2014	Exchange	Brazil	Pernambuco	Petrolina		x
BGM-2194	2014	Exchange	Brazil	Pernambuco	Petrolina						x
BGM-2196	2014	Exchange	Brazil	Pernambuco	Petrolina
BGM-2198	2014	Exchange	Brazil	Pernambuco	Petrolina
BGM-2199	2014	Exchange	Brazil	Pernambuco	Petrolina					x
BGM-2200	2014	Exchange	Brazil	Pernambuco	Petrolina
BGM-2202	2014	Exchange	Brazil	Pernambuco	Petrolina
BGM-2204	2013	Exchange	Brazil	Pernambuco	Petrolina						x
BGM-2206	2014	Exchange	Brazil	Pernambuco	Petrolina				x
BGM-2207	2014	Exchange	Brazil	Pernambuco	Petrolina
BGM-2210	2013	Exchange	Brazil	Pernambuco	Petrolina						x
BGM-2212	2014	Exchange	Brazil	Pernambuco	Petrolina
BGM-2215	2014	Exchange	Brazil	Pernambuco	Petrolina
BGM-2216	2014	Exchange	Brazil	Pernambuco	Petrolina
BGM-2217	2014	Exchange	Brazil	Pernambuco	Petrolina			x
BGM-2218	2014	Exchange	Brazil	Pernambuco	Petrolina
BGM-2220	2014	Exchange	Brazil	Pernambuco	Petrolina
BGM-2221	2014	Exchange	Brazil	Pernambuco	Petrolina					x
BGM-2222	2014	Exchange	Brazil	Pernambuco	Petrolina
BGM-2223	2013	Exchange	Brazil	Pernambuco	Petrolina
BGM-2224	2014	Exchange	Brazil	Pernambuco	Petrolina
BGM-2226	2014	Exchange	Brazil	Distrito Federal	Brasília		x
BGM-2228	2014	Exchange	Brazil	Pernambuco	Petrolina					x
BGM-2229	2014	Exchange	Brazil	Pernambuco	Petrolina
BGM-2232	2013	Exchange	Brazil	Pernambuco	Petrolina						x
BGM-2234	2014	Exchange	Brazil	Pernambuco	Petrolina	x
BGM-2235	2014	Exchange	Brazil	Paraná	Marechal Cândido Rondon
BGM-2236	2014	Exchange	Brazil	Pernambuco	Petrolina	x
BGM-2237	2014	Exchange	Brazil	Pernambuco	Petrolina
BGM-2238	2013	Exchange	Brazil	Pernambuco	Petrolina					x
BGM-2239	2014	Exchange	Brazil	Pernambuco	Petrolina
BGM-2241	2014	Exchange	Brazil	Pernambuco	Petrolina
BGM-2242	2014	Exchange	Brazil	Pernambuco	Petrolina
BGM-2244	2014	Exchange	Brazil	Pernambuco	Petrolina
BGM-2245	2014	Exchange	Brazil	Pernambuco	Petrolina
BGM-2247	2014	Exchange	Brazil	Pernambuco	Petrolina					x
BGM-2248	2014	Exchange	Brazil	Pernambuco	Petrolina
BGM-2249	2014	Exchange	Brazil	Pernambuco	Petrolina
BGM-2251	2014	Exchange	Brazil	Pernambuco	Petrolina
BGM-2253	2014	Exchange	Brazil	Pernambuco	Petrolina
BGM-2254	2014	Exchange	Brazil	Pernambuco	Petrolina
BGM-2255	2014	Exchange	Brazil	Pernambuco	Petrolina
BGM-2256	2014	Exchange	Brazil	Pernambuco	Petrolina
BGM-2257	2014	Exchange	Brazil	Pernambuco	Petrolina
BGM-2261	2014	Exchange	Brazil	Pernambuco	Petrolina
BGM-2262	2014	Exchange	Brazil	Pernambuco	Petrolina
BGM-2263	2013	Exchange	Brazil	Pernambuco	Petrolina
BGM-2264	2013	Exchange	Brazil	Pernambuco	Petrolina
BGM-2265	2014	Exchange	Brazil	Pernambuco	Petrolina
BGM-2266	2014	Exchange	Brazil	Pernambuco	Petrolina
BGM-2267	2014	Exchange	Brazil	Pernambuco	Petrolina		x
BGM-2268	2014	Exchange	Brazil	Pernambuco	Petrolina		x
BGM-2270	2013	Exchange	Brazil	Pernambuco	Petrolina
BGM-2271	2013	Exchange	Brazil	Pernambuco	Petrolina
BGM-2273	2013	Exchange	Brazil	Pernambuco	Petrolina
BGM-2274	2013	Exchange	Brazil	Pernambuco	Petrolina
BGM-2275	2013	Exchange	Brazil	Pernambuco	Petrolina
BGM-2276	2013	Exchange	Brazil	Pernambuco	Petrolina
BGM-2278	2013	Exchange	Brazil	Pernambuco	Petrolina
BGM-2281	2014	Exchange	Brazil	Pernambuco	Petrolina			x
BGM-2283	2014	Exchange	Brazil	Pernambuco	Petrolina
BGM-2290	2015	Exchange	Brazil	Paraná	Marechal Cândido Rondon
BGM-2291	2015	Exchange	Brazil	Pernambuco	Petrolina
BGM-2292	2015	Exchange	Brazil	Pernambuco	Petrolina
BGM-2293	2015	Exchange	Brazil	Pernambuco	Petrolina			x
BGM-2338	2017	Landrace	Brazil	Minas Gerais	Itumirim
BGM-2339	2017	Landrace	Brazil	Bahia	Laje
BGM-2340	2017	Landrace	Brazil	Pernambuco	Petrolina
BGM-2341	2017	Improved	Colombia	Valle del Cauca	Cali
BGM-2342	2017	Improved	Colombia	Valle del Cauca	Cali	x
BGM-2343	2017	Improved	Colombia	Valle del Cauca	Cali
BGM-2344	2017	Improved	Colombia	Valle del Cauca	Cali				x
BGM-2345	2017	Improved	Colombia	Valle del Cauca	Cali
BGM-2347	2017	Improved	Colombia	Valle del Cauca	Cali					x
BGM-2348	2017	Improved	Colombia	Valle del Cauca	Cali			x
BGM-2353	2017	Landrace	Brazil	Bahia	Cruz das Almas
BGM-2354	2017	Landrace	Brazil	Bahia	Cruz das Almas
BGM-2355	2017	Landrace	Brazil	Bahia	Cruz das Almas			x
BGM-2356	2017	Landrace	Brazil	Bahia	Cruz das Almas			x
BGM-2357	2017	Landrace	Brazil	Bahia	Cruz das Almas
BR-11-24-156	2011	Improved	Brazil	Bahia	Cruz das Almas		x
BR-11-34-45	2011	Improved	Brazil	Bahia	Cruz das Almas
BR-11-34-64	2011	Improved	Brazil	Bahia	Cruz das Almas		x
BR-11-34-69	2011	Improved	Brazil	Bahia	Cruz das Almas
BR-12-107-02	2012	Improved	Brazil	Bahia	Cruz das Almas
BRS-Amansa-Burro	1994	Improved	Brazil	Piauí	Itaueira	x
BRS-Caipira	2009	Improved	Brazil	Bahia	Cruz das Almas
BRS-Dourada	1999	Landrace	Brazil	Bahia	São Felipe - Br 101				x
BRS-Formosa	2002	Improved	Brazil	Bahia	Cruz das Almas						x
BRS-Gema-de-Ovo	1988	Landrace	Brazil	Amazonas	-					x
BRS-Guaira	1991	Landrace	Brazil	Pernambuco	São Jose do Belmonte
BRS-Jari	2009	Improved	Brazil	Bahia	Cruz das Almas
BRS-Kiriris	2001	Improved	Brazil	Bahia	Cruz das Almas
BRS-NovoHorizonte	2014	Improved	Brazil	Bahia	Cruz das Almas		x
BRS-Poti-Branca	2007	Improved	Brazil	Bahia	Cruz das Almas
BRS-Tapioqueira	2009	Improved	Brazil	Bahia	Cruz das Almas				x
BRS-Verdinha	2009	Improved	Brazil	Bahia	Cruz das Almas
CPAFRO-03	-	Landrace	Brazil	Rondônia	Porto Velho
CPAFRO-12	-	Landrace	Brazil	Rondônia	Porto Velho
CPAFRO-18	-	Landrace	Brazil	Rondônia	Porto Velho
CPAFRO-28	-	Landrace	Brazil	Rondônia	Porto Velho				x
CPAFRO-29	-	Landrace	Brazil	Rondônia	Porto Velho
CPAFRO-30	-	Landrace	Brazil	Rondônia	Porto Velho
CPAFRO-43	-	Landrace	Brazil	Rondônia	Porto Velho						x
Ipira	1992	Landrace	Brazil	Bahia	Ipirá	x
Secundina	1989	Landrace	Brazil	-	-						x
